# Supplementary material for: High-throughput identification of immunoreactive peptides and corresponding proteins from Anaplasma platys and Ehrlichia canis using peptide microarray chips
Source: Front Cell Infect Microbiol. 2026 Jan 7;15:1671309. doi: 10.3389/fcimb.2025.1671309 (PMC12819751; doi:10.3389/fcimb.2025.1671309)
Supplement: Supplementary file 2 [file Table1.xlsx]

## Sheet: Table S1
Table S1. Immunoreactive peptides with cross-reactivity against the negative control (NC) serum sample
Peptide ID	Peptide Sequence	Intensity NC	Intensity S1	Intensity S2	Intensity S3
ANPL_00025_0003	LLFDETNNSSYSLSVVT	682.5	566.5	305.5	1038
ANPL_00040_0008	TGVAGNSLLGEDNEKDA	58786.5	1264.3	108.8	206.8
ANPL_00045_0005	LALGGAKDDGFHYDFDL	769	12497.5	186.8	110.5
ANPL_00180_0002	VILAHYYQEDEIQEVAD	500.8	284.5	0	0
ANPL_00295_0008	GLLLLMQQGNATSLELR	15062	709.8	199.5	0
ANPL_00370_0002	LLPTKPLMTQNDLSLAY	1510.8	5622	0	0
ANPL_00420_0114	YAGHSEHQYGYSDSGF	781.3	318.8	93	100.5
ANPL_00480_0029	SKLRKSLHISSGKSGKK	620.5	0	129.5	87
ANPL_00695_0012	SHHGSELSLENANTIDL	608.5	2995.5	0	0
ANPL_00720_0003	ELSSFDDYTGVVGSQYI	767	445.8	183.8	112.5
ANPL_00760_0019	WITSGIRLGSAAETSRG	639.5	0	0	0
ANPL_01060_0001	MLHDNVLVEALEENNSS	5755.8	603.5	710.8	692.5
ANPL_01320_0017	GCSRGTKNIFLESAWYD	649.3	534.3	94.5	106.3
ANPL_01335_0002	VAVGSRGLLLQAAAGDA	579	0	0	4
ANPL_01385_0011	GLKDLDHLLSGLQNSDL	7496.3	9172	337.5	107.8
ANPL_01540_0028	IKSLISSNREDFYAEEL	5214.3	6130.5	1055	188.5
ANPL_01610_0033	GLLGSMVEGTRHVAGGL	6904	0	0	0
ANPL_01645_0005	VQLAVAQSDVIFFVIDI	897.3	3249	177	116
ANPL_01740_0004	GLVSVMNEKSFSNMLSK	725.5	448.5	160	0
ANPL_01780_0006	RYESYTRGDEDLQLAFV	881.5	1457.5	104	2458
ANPL_01840_0006	GFGDKRDKSFE	770.2	372.5	283.8	0
ANPL_01950_0006	NRNRRYSAELSGEKEKT	671	0	144	0
ANPL_01990_0003	FYNFSYSTDMEL	635	208	681	0
ANPL_01990_0052	SKGGGVFCRQSKSITLT	589.3	0	0	108
ANPL_02010_0001	NGGEKSTNNSDSCWEDI	27571.3	191.5	426.5	913.8
ANPL_02100_0001	KHKGTKRSKTKTRDTSL	2788	1077.3	0	0
ANPL_02100_0054	VRHSMGNHSINASMQRK	4507.8	427.5	0	0
ANPL_02170_0005	GCGATGDVIQFVSDTEG	1620.5	127.5	0	11.5
ANPL_02495_0013	TNNDSAADIAVPGSVNV	671.5	0	96.5	107
ANPL_02560_0043	RIQSRIDEITDLIGAGN	4898.5	500.5	94.5	113.5
ANPL_02590_0005	ATERIMGKTVDEACTLK	794	294.5	100.3	148.5
ANPL_02670_0018	TAKRLSLNTTGNASRSS	683.5	0	0	0
ANPL_02680_0015	MESANTNTQSMLERLVL	2029.3	374.5	546.8	102.5
ANPL_02700_0001	AEQADDNEKECLLKHTV	23487	13	159	0
ANPL_02730_0001	NANTNSESNRATEESSL	1722.3	194.5	1567.8	2018.8
ANPL_02820_0002	RIIEIGCVELIDF	657.3	4672.3	283.8	110.5
ANPL_02845_0004	LLAISSLNDKKASFNDR	777.5	189.5	0	3380.5
ANPL_02900_0019	SLLDMTKKTLGTEAANE	594.5	137.5	0	3.5
ANPL_02980_0007	EHWEAEETKMGIVHNTL	4796.5	0	346.5	145.8
ANPL_03055_0015	NSLVNLLFNYELAGPHF	833.5	793	96.5	114
ANPL_03365_0002	WKTMTAKIVKGLISGSK	23694.8	95.5	105	0
ANPL_03365_0010	RRSGNTDQYEEELENST	632	94	95.5	0
ANPL_03455_0014	VAETVHPRQQMGSNLHR	776	0	0	0
ANPL_03455_0017	YGSEGENYDDEFDDGEG	833.5	0	755	100.5
ANPL_03560_0006	GLKSLLNDSSLSSYKEI	65033	232	89	3
ANPL_03940_0007	RFYDVKGDSMSPTLFGQ	2140.5	367.5	0	0
ANPL_04030_0029	TDIQLGGNPKMLAKTEL	4476.5	374.3	0	0
ANPL_04300_0008	EQSSNDDYENSYVDSDY	13727	1547	3348.3	262.8
ANPL_04345_0011	ICDLASKYNAITYLDEV	5162.8	387	108	0
ANPL_04410_0012	WPFNDEDLARTVATSKI	835.8	245.5	323.5	101.5
ANPL_04595_0006	HSATRSMLERKDVVVVA	18919.8	574.5	102.5	0
ANPL_04600_0005	QIIVTVGDKYEIFQERV	501.3	295.8	195.8	0
Ecaj_0023_0010	IIDNYNEEYEIQEVCSS	694.3	728.5	203	191.8
Ecaj_0045_0010	AKQERSRLLHNNSTDNF	621.5	654.5	87.5	233
Ecaj_0047_0001	LSKRKTPTTKSTSKTKN	871.5	152.8	261.3	128
Ecaj_0051_0008	LGDDVLDRYPIELSGGM	844.3	4166.8	26562	108
Ecaj_0062_0035	DKQRTAQGKLATNVVSQ	3564.8	0	0	0
Ecaj_0069_0014	RVGKTSKSKKSKEPAVK	939.5	10.5	204.5	112
Ecaj_0076_0014	RNKMKKIKDSEVVSKVI	2343.3	205	151	111.3
Ecaj_0098_0011	AAAELLEKEGINAEVID	737.3	196.8	0	120
Ecaj_0114_0008	IGGTVGDIESQPFLES	832.5	474.8	393.5	570.3
Ecaj_0135_0001	KTKSSVKKRFSVTATGK	2538.5	189.3	0	474.5
Ecaj_0141_0005	WQEISTSNIYSTNTFYE	803.3	243.8	236.3	117.3
Ecaj_0157_0003	AGFADDNMPGIDMIVAD	596.5	350.8	0	102.5
Ecaj_0158_0001	LLSISADAKPLFTWSQV	3356.5	190	586.8	489
Ecaj_0169_0034	VFTSIHIEEF	506	950.5	197.5	103.5
Ecaj_0175_0003	ILKNAIPSNENYIYHQS	683.5	0	96	0
Ecaj_0193_0006	FIIENIDNIDNELSIL	638.8	5678.5	1700.3	402.3
Ecaj_0199_0011	RNQGIASQMVL	769.5	420.8	196	0
Ecaj_0228_0004	LMLSTSDDEKNDITNSD	7284.3	142	201	432.5
Ecaj_0239_0036	QDKTKQQKKKKLSPDTQ	1389.5	0	160.8	3.5
Ecaj_0239_0046	ENTPSEDDTNPSSQVAL	685.8	1232.8	2951.8	237.5
Ecaj_0253_0020	PQPTNGFTEQDIINGWH	815	106	0	111.3
Ecaj_0255_0041	ANELKHYQNAEVVWCQE	1218	0	97.5	0
Ecaj_0287_0005	VTYEAVNLQQDFRSFDF	545.5	6549.8	191	118
Ecaj_0293_0017	GITMVIQQKLNNSNSLN	771.8	2379	226.8	106.3
Ecaj_0306_0047	LFNLPNSSWEDYDKSCI	519	1997.5	103.5	104.5
Ecaj_0306_0069	CNESLEIYNNTLSSLME	4265.3	113	396.8	0
Ecaj_0310_0010	RAATEGTWEEAF	530.3	136.5	184	115.8
Ecaj_0334_0029	NLKKGEISKSYQSSTNS	666.8	7	103	447.5
Ecaj_0348_0026	LCGNREVSVETQEEGVS	2574.8	22.3	0	194
Ecaj_0361_0006	VEGPNFEYATETREELM	721.5	1083	324	208.8
Ecaj_0372_0014	NLTSLITETKSTQLNKK	809	10992.5	0	669.3
Ecaj_0387_0109	VSTQASPSAAYQDDSEI	3735	1790	1062.8	0
Ecaj_0387_0125	LNDLVEGLSSSQVDLES	1955.8	164.8	93	207
Ecaj_0406_0025	IIDSINNFDSDMQMRLI	6741	1515	1236.5	309.3
Ecaj_0459_0001	ANKAKSKGKSSKSKSNV	677	135	231	346.8
Ecaj_0459_0022	LSQPFHVAEVFTGSPGK	1008.5	645	95.3	0
Ecaj_0498_0002	LSKLVVDYPNNHDYGDL	6388	527.8	231.8	270.3
Ecaj_0517_0011	RTSNRDNKNNKNNNNTD	12305.5	642	208.3	327.8
Ecaj_0530_0059	NTGENNNSDIQAEEGKA	4104.5	206	95.3	100
Ecaj_0552_0002	LYDAKIDEYNYSLILFY	553.5	4351.3	98	0
Ecaj_0554_0019	PLIERNTTIPTKKSQVF	12557.5	0	0	0
Ecaj_0566_0029	GALEKSVEQYKQITNFD	14302.5	690.3	148	0
Ecaj_0603_0001	KKRKGMSNKKVLTGVVV	2527.3	17.8	180.3	102
Ecaj_0688_0021	MIWNSDLVEALELTNMM	829.3	254.8	293.8	117.5
Ecaj_0706_0003	YLSATNVYGDHNGNWVD	506.8	103.5	98.8	106
Ecaj_0715_0019	GLERISSGLQNKSIGAA	2323.5	0	0	0
Ecaj_0716_0050	EIVCTAVRAEDNSRSSQ	2344.5	0	0	1956
Ecaj_0729_0005	ESKMVRSDSAIYEIMFD	811.5	343.3	401.8	121.5
Ecaj_0764_0002	NTSTTSLQNLTQSTLNS	765.5	0	0	5.5
Ecaj_0765_0016	FSQHNSANNNNSTSINA	658.8	166	430	103
Ecaj_0771_0010	GLSVNQCEEELHSICGG	512.8	0	0	0
Ecaj_0774_0012	MAGGVWHLKDWEEWLDN	1795.8	997.8	431.8	104
Ecaj_0833_0004	VGLDQRLSHNSINNNDT	2761	2017.3	95.5	99.8
Ecaj_0868_0015	VYIYHPSDSQFAIDFFI	919.2	5476.3	93	113.5
Ecaj_0904_0004	DFSIKETYTNTEALFGL	3382.3	353	0	106.8
Ecaj_0904_0013	HVVNELTTDPKVTSATA	3380.8	378.5	4391.8	0
Ecaj_0921_0016	KIENLLTKHNLIPSNTS	1539.8	0	92.5	100
Ecaj_0921_0029	LKMLAKTALANTTDKEA	8126.3	0	93.8	107.5
Ecaj_0934_0010	GPHAPSTKTSKSFKLTK	679.3	206.3	153.8	158
Ecaj_0944_0004	DLDSYDFFDTDIAIFSA	531.5	16530.8	1756.8	9347
