# Supplementary material for: High-throughput identification of immunoreactive peptides and corresponding proteins from Anaplasma platys and Ehrlichia canis using peptide microarray chips
Source: Front Cell Infect Microbiol. 2026 Jan 7;15:1671309. doi: 10.3389/fcimb.2025.1671309 (PMC12819751; doi:10.3389/fcimb.2025.1671309)
Supplement: Supplementary file 3 [file Table2.xlsx]

## Sheet: Table S2
Table S2. Immunoreactive peptides from A. platys and E. canis after high-throughput screening of peptide microarrays
Peptide ID	Peptide Sequence	Intensity S1	Intensity S2	Intensity S3	Average	Bepipred	Shared	Homolog ID	Homolog Sequence	Homolog Bepipred
Ecaj_0113_0002	SFEVNLSEEEKMELQEV	65042	21617.3	19207.8	35289	0.5701	N	-	-	-
Ecaj_0636_0003	ERVMEANAQNDDGSQVK	53152	19550.3	776	24493	0.6096	N	-	-	-
Ecaj_0772_0006	MSSPSNNSNNRECTMYY	65042	719.5	0	21921	0.5869	N	-	-	-
Ecaj_0062_0015	NEGSEHSQTVDSVGGES	0	65132	150	21761	0.6343	N	-	-	-
ANPL_00695_0005	EAISTSSSNISDITYIG	65042	183.5	0	21742	0.6022	N	-	-	-
ANPL_02100_0034	NSVSSPSDNED	62021	88	105	20738	0.6069	N	-	-	-
Ecaj_0293_0003	IRLNLSNKKIHGSISLK	12731	43657.8	9.3	18799	0.5825	N	-	-	-
Ecaj_0917_0004	KNTTTGVFGLKQDWDGA	31197.5	6860.8	4872.5	14310	0.5458	N	-	-	-
Ecaj_0213_0002	TQQSTEIVKESSVVTSE	33702.5	4010.3	2677	13463	0.6492	N	-	-	-
Ecaj_0174_0001	FDTSNKKLSSVPESSTQ	9083.8	29307	321.5	12904	0.6179	N	-	-	-
Ecaj_0841_0002	FASGTEKSSNADAQDEV	19344.8	18755.5	0	12700	0.6485	N	-	-	-
ANPL_02275_0003	LDNGIKFSELAAIAVTT	37676.8	298.5	0	12658	0.5656	N	-	-	-
Ecaj_0840_0002	FANSSSDTTGAQDEVSK	29743	6928	250.3	12307	0.6417	N	-	-	-
Ecaj_0017_0019	GEKVSETSKEENTPEVR	1905.8	15109.5	17318	11444	0.5678	N	-	-	-
Ecaj_0770_0003	EMEEHGLLADESENDRN	2048.5	26254	3264.3	10522	0.6081	N	-	-	-
ANPL_02995_0048	VDHGLQSNPSGSSSSDD	31353	0	0	10451	0.6006	N	-	-	-
Ecaj_0365_0001	QGDPEQNQTNPSGDIQD	17174.8	6451.5	5732	9786	0.5859	N	-	-	-
Ecaj_0589_0015	ELELSVRSYNCLKNDNI	2882	16204	10262.3	9783	0.5484	Y	ANPL_01310_0015	ELELSVRSHNCLKNDNI	0.5459
Ecaj_0213_0001	NDNITDDTQNNKDEVHD	3467.8	23439	1803	9570	0.6281	N	-	-	-
Ecaj_0856_0007	NAGKCNTMLNKKDGWTV	27844.3	0	0	9281	0.5471	N	-	-	-
Ecaj_0047_0004	SNISDSSSISSISTNNS	25972	361.8	1365.3	9233	0.6945	N	-	-	-
ANPL_04510_0008	LALLGKKEGDSVELKTP	26329.5	197	0	8842	0.5485	N	-	-	-
Ecaj_0555_0025	VKLTVNQNTSNISDFNI	24744.5	0	521	8422	0.6121	N	-	-	-
Ecaj_0727_0003	CDLSLSEKLALSSSMLT	24039.5	1129.5	11	8393	0.6381	N	-	-	-
Ecaj_0088_0013	MDVYWWNKHNLDTKIII	22622.8	98	11	7577	0.5519	N	-	-	-
Ecaj_0095_0021	ISLNSQELTLDTKDLDQ	20573.3	1679.5	100.3	7451	0.6334	N	-	-	-
ANPL_04685_0004	YGYCEETGEKIGI	217	102.3	21913.5	7411	0.5146	Y	Ecaj_0036_0006	YGYCEETGEKI	0.5141
ANPL_02835_0033	LLHQSNPEKDEPKHSEK	8351.5	13446.3	362	7387	0.5567	N	-	-	-
Ecaj_0174_0024	FVSVPKDMLSDTQSSSA	18227	92	3671.8	7330	0.6277	N	-	-	-
Ecaj_0816_0009	TRAQLDLLGWENVDIFS	18636	3131.3	109.3	7292	0.5471	N	-	-	-
Ecaj_0899_0011	LKRTDNSPEDKDVTAL	20677	96	204.3	6992	0.5407	N	-	-	-
ANPL_03960_0016	DRISHRFDLTLSLPIFE	17015.5	527.5	109.5	5884	0.5321	N	-	-	-
ANPL_02015_0009	ANINHPESEP	17063.3	108	95	5755	0.521	Y	Ecaj_0278_0005	ANINHPESE	0.5194
Ecaj_0348_0016	NYLVTNGHNVSEASFEV	210.5	16950	103	5755	0.5713	N	-	-	-
ANPL_03105_0036	PSTRNHIENSNTMHTSL	180.3	16378	112.5	5557	0.612	N	-	-	-
ANPL_02380_0033	SFSGSGGNSDGVGSYSG	13088.8	3353.5	0	5481	0.6013	N	-	-	-
ANPL_03765_0005	GVPGSDAWRQFNLDILL	16216.8	95.5	0	5437	0.5288	N	-	-	-
Ecaj_0126_0013	QKDSTTSQKSVNDTAST	8476.3	3373	3670.8	5173	0.6114	N	-	-	-
Ecaj_0467_0005	QNDNVYQSDGDNNTLTI	12592.3	316.5	2610.3	5173	0.6164	N	-	-	-
ANPL_03285_0019	SYTVGANDSNGTSATFS	232.5	14928	104	5088	0.6049	N	-	-	-
Ecaj_0431_0023	DSRSSPSSSLSSSPSTS	15067.3	0	181	5083	0.6093	N	-	-	-
Ecaj_0883_0024	FKNAMSTIFDSNITTLI	14175	934	0	5036	0.588	N	-	-	-
Ecaj_0870_0024	AANTIWSNSTIENSNIS	14706.3	127	0	4944	0.6054	N	-	-	-
ANPL_00920_0017	SSVLVEGAASAPAVEKL	14556.5	0	8.8	4855	0.5998	N	-	-	-
ANPL_02685_0030	ADRNTGESNLQNAEASA	14439.8	0	13	4818	0.6131	N	-	-	-
Ecaj_0702_0032	LIVGNNPGSKYKKAQSL	14340	89	0	4810	0.5704	N	-	-	-
ANPL_02065_0049	IKTADYIIDIGPDGGVN	844	13234.3	0	4693	0.5398	N	-	-	-
ANPL_00395_0009	LDKVVDTALS	13926.8	92.5	0	4673	0.5818	N	-	-	-
Ecaj_0261_0021	DTLPDYTTLDSVLTLLI	13911.3	89.3	0	4667	0.528	N	-	-	-
ANPL_01530_0008	ALCSSAVQLDVSLEEVV	13884.8	0	0	4628	0.5984	N	-	-	-
Ecaj_0495_0007	RMDNAYREKTSKTVTVA	12831.8	235.3	111.8	4393	0.5602	Y	ANPL_02950_0007	AYREKVSKTVT	0.528
Ecaj_0067_0025	NNKTSIDEEHNIMYLVE	882.8	12115	108.5	4369	0.5481	N	-	-	-
Ecaj_0724_0006	STNKEGNINPRSGLSSS	5365.3	7655	9	4343	0.6234	N	-	-	-
Ecaj_0423_0013	EKDEYDDGQDRPMVLGS	568.8	12319.8	107.5	4332	0.5591	N	-	-	-
Ecaj_0674_0006	FDRSLSEFLCPTILMIS	12475	440.3	0	4305	0.5874	N	-	-	-
Ecaj_0387_0208	SQDQETKSERGLDLLTS	12550.8	153.3	0	4235	0.6041	N	-	-	-
ANPL_03465_0011	MLKQDLDMLSSVLDLAQ	12260.3	195	109	4188	0.5933	N	-	-	-
Ecaj_0412_0006	AARLSNSIKSEYM	12067.5	96.5	0	4055	0.5506	N	-	-	-
ANPL_02125_0015	ILDLDHFKQVNDTLG	11976.8	93	4.3	4025	0.5265	N	-	-	-
Ecaj_0784_0015	ATAEGAQALIEAGVDSV	295	11562.3	153	4003	0.5771	N	-	-	-
Ecaj_0221_0001	GTSISQDANDDIVDSLS	3883.8	5767	2318.5	3990	0.602	N	-	-	-
Ecaj_0739_0010	GIRSSTHVSESDKELIT	7715.5	3706.5	485	3969	0.6025	N	-	-	-
Ecaj_0061_0007	SSNEEVLVNQSNVSERI	11626.5	175	103	3968	0.6192	N	-	-	-
Ecaj_0756_0006	IYSTDDVNQKFDIMLSS	11446.5	311	6.5	3921	0.5511	N	-	-	-
Ecaj_0104_0022	QEYASGDLQRLSDSTSD	10616.3	746.8	178	3847	0.6299	N	-	-	-
Ecaj_0927_0004	FISLDVLMNESVDLNIP	8689.5	186	2516.8	3797	0.5548	N	-	-	-
ANPL_01605_0035	FKFLDSTLGLFL	11289.5	80	0	3790	0.5322	N	-	-	-
ANPL_01790_0002	GDKGFASRFSKGSVSAK	13.8	0	11323.8	3779	0.5854	N	-	-	-
ANPL_04390_0008	SVLEYIIHDLDVVLVMT	5167.3	4229	1940	3779	0.5294	N	-	-	-
ANPL_03355_0016	MEFRTSAKSASTSSLSE	79.5	423	10832.3	3778	0.6191	N	-	-	-
Ecaj_0365_0002	QSQQDQQEQDQQQGAVG	11119.8	0	143.8	3755	0.6092	N	-	-	-
ANPL_01115_0001	VALHNGNSNASVSDRPE	11144.5	96.5	0	3747	0.6112	N	-	-	-
Ecaj_0666_0005	RYLSRTYDVDNQSIFCL	11115.5	96.8	0	3737	0.5509	N	-	-	-
ANPL_03080_0019	SAQSLEQGSSTAGLQDP	11174	10.3	0	3728	0.6118	N	-	-	-
ANPL_04280_0004	NESVVIFGDYDVDGATS	1100	9842.5	105	3683	0.558	N	-	-	-
Ecaj_0933_0009	NEIQMLSVNAAMDFLLY	10453.8	343	7.8	3602	0.6113	N	-	-	-
ANPL_02535_0006	PVHSINFQNSSPLGVEG	9908.3	193	0	3367	0.5586	N	-	-	-
Ecaj_0387_0207	PAASTVQTVNVEDITRQ	9966	86	7.8	3353	0.6019	N	-	-	-
Ecaj_0916_0006	SPNINYQNDAHRYCALS	9120.5	355.8	359.3	3279	0.5347	N	-	-	-
Ecaj_0219_0003	LAKDLNLDSLDFVDLVM	9150.5	198	444.5	3264	0.5761	N	-	-	-
ANPL_04370_0034	NVFYTRRSVDILCGEGD	9382	284	111.5	3259	0.5407	N	-	-	-
Ecaj_0739_0012	SYSELPQTVMSDVEQSG	2856.8	793.5	6115.3	3255	0.6203	N	-	-	-
Ecaj_0387_0060	LIAQARQNYAQDPSMID	362	9269.8	104.5	3245	0.5644	N	-	-	-
ANPL_02687_0004	PSLERSKLGNEVKNIFK	1606.3	7911.5	0	3173	0.5194	N	-	-	-
ANPL_00325_0019	FNASPAARDEEVKSLTM	913.3	183.8	8260.3	3119	0.5475	N	-	-	-
Ecaj_0062_0034	IDLTSRESKESIQLSEV	9219	0	114.5	3111	0.6061	N	-	-	-
Ecaj_0260_0014	LFNTQSGDLEGSLISSI	9076.5	196.3	8.5	3094	0.6044	N	-	-	-
ANPL_04150_0009	GWTVSTKDFSLSAQFEH	8042.3	893.3	189.8	3042	0.5615	N	-	-	-
Ecaj_0004_0019	VERASQLSKFDLSTLAV	8873	90	0	2988	0.5659	N	-	-	-
Ecaj_0863_0003	YSKINLEDNVTQETIDQ	8328.8	370.5	241.3	2980	0.5358	N	-	-	-
ANPL_02085_0005	TDFGAHLDSFADFLS	3920.5	4957.5	0	2959	0.5568	Y	Ecaj_0295_0004	FGAHLDSFADF	0.5393
Ecaj_0259_0003	KSIVPGQKSSREKNFDL	8556.8	140.5	103	2933	0.5311	N	-	-	-
Ecaj_0213_0008	KLQETSTGPNKEAERSI	8254	284	0	2846	0.6294	N	-	-	-
ANPL_01685_0008	LMISNGDLLRMLCTSLI	8423.8	94	0	2839	0.5824	N	-	-	-
Ecaj_0282_0007	ERWIGRSEGVVVDFEIL	5853	2335.5	106.5	2765	0.5301	N	-	-	-
Ecaj_0533_0034	SGLEDVISVLSGRAETV	8021.3	94.5	107.3	2741	0.5587	N	-	-	-
ANPL_01500_0009	LAEAKKGNHDVLLLDTA	8071.5	124.3	5	2734	0.5412	N	-	-	-
Ecaj_0365_0017	TIAHYAVKNKNADLTLF	8173.5	0	0	2725	0.5547	N	-	-	-
Ecaj_0607_0004	SAVANAQANYNVDLDNL	2403.5	5641	104	2716	0.6086	N	-	-	-
ANPL_02860_0014	ILENKAVSNSSSLGSPL	7999	92.5	0	2697	0.602	N	-	-	-
Ecaj_0498_0018	AAVKALSDNTATIDIKL	7299.8	352	406	2686	0.5696	N	-	-	-
Ecaj_0065_0022	PSCENQHNMLDLGIVSC	7910.8	144.5	0	2685	0.5662	N	-	-	-
Ecaj_0418_0005	NTSSINKGESIIDTILN	7936.8	103.5	0	2680	0.5895	N	-	-	-
ANPL_04265_0034	LSAMEENLDGSPVILVM	7410	332.5	108.5	2617	0.5581	N	-	-	-
ANPL_01110_0033	LGEFLLLPTNDLALATL	7701.5	0	6	2569	0.5418	N	-	-	-
ANPL_00585_0006	GVDLELIEKLNSVAVAD	7370.5	333.8	0	2568	0.5606	N	-	-	-
Ecaj_0920_0002	KVIIDNNGNFDTNLSLA	7454	198.5	0	2551	0.5473	N	-	-	-
Ecaj_0736_0003	QELVSQNDKLKKESERI	700	6612	224.5	2512	0.5901	N	-	-	-
Ecaj_0635_0032	YFSPLTRESVLDIIFKE	7338.3	89.3	97.8	2508	0.5278	N	-	-	-
Ecaj_0319_0026	LLAFSRKQTLQPKILDV	7230.5	88.5	102.5	2474	0.5675	N	-	-	-
ANPL_02100_0049	PNNSVNSGSALKMFATD	7405	0	0	2468	0.6091	N	-	-	-
Ecaj_0634_0011	DLMIGIMDLQLIQFLAD	7171.3	201.5	0	2458	0.5484	N	-	-	-
ANPL_01845_0005	PSVSEYLDLVLQLM	7121.8	203	0	2442	0.5318	Y	Ecaj_0470_0004	SVSEYLELVLQ	0.5235
Ecaj_0933_0004	VYSNEAKANILDIDKEL	7078	99	94.3	2424	0.5738	N	-	-	-
Ecaj_0759_0003	LSHDLKEVYDFGIQLCL	7042.3	94.5	104	2414	0.5363	N	-	-	-
Ecaj_0522_0010	LWSSQESLPEVKSYSSA	99.3	1281.5	5809.8	2397	0.6084	N	-	-	-
Ecaj_0458_0022	IALMLRGQHVDIQILSG	3808.8	3371	6.5	2395	0.602	N	-	-	-
Ecaj_0463_0019	SSIDLDLQDTEYKMDRI	6766.5	196.3	117	2360	0.5429	N	-	-	-
Ecaj_0554_0018	ILAGDVRDVLLLDVTPL	6091	579.8	296.8	2323	0.5276	N	-	-	-
ANPL_03865_0005	LRSAEANYAASSDDIYI	6630.5	87.5	101	2273	0.5675	N	-	-	-
ANPL_02686_0011	PADAAGPSMSTSEAPLV	4829.8	0	1953.5	2261	0.5637	N	-	-	-
Ecaj_0114_0013	ISYHNYNLDTQILKHFN	6498	98.3	16.5	2204	0.552	N	-	-	-
ANPL_03645_0001	VDIGNTNIKFA	6599	0	0	2200	0.5563	N	-	-	-
Ecaj_0062_0021	PKYSSVVDNVVNRQHSD	6477.8	0	115.8	2198	0.6142	N	-	-	-
Ecaj_0529_0044	QSSSGESDLGSTSSMES	2192.5	4132	183	2169	0.6234	N	-	-	-
ANPL_01980_0004	FLDLKLHDIPNTVNSAI	6337.3	0	118.8	2152	0.5488	N	-	-	-
ANPL_02800_0011	SHETSNVSVL	6353.5	92.5	0	2149	0.5812	N	-	-	-
Ecaj_0429_0012	PEDNITNTSISSTDSST	0	6288.3	147.8	2145	0.6336	N	-	-	-
Ecaj_0771_0006	NTNHSVINTSSSSDDWN	0	103	6323	2142	0.6131	N	-	-	-
ANPL_01725_0005	LLLSQEQLGDRGVATDA	5696	581.8	108.5	2129	0.5363	N	-	-	-
Ecaj_0271_0010	MEKVREKAEELTGIDIA	5830.8	146.5	367.8	2115	0.523	N	-	-	-
ANPL_03685_0054	YGVSINEVLDESTGISN	6206.5	0	114	2107	0.5752	N	-	-	-
Ecaj_0635_0014	DPMGVHTGDSITVAPAL	6214.5	0	0	2072	0.5589	Y	ANPL_01090_0013	PMGVHTGDSITVAPA	0.548
Ecaj_0071_0002	QLNDNSEFAKRTDKSTQ	1743.8	4465	0	2070	0.6056	N	-	-	-
Ecaj_0882_0027	IDRSNSQDL	6203.5	0	0	2068	0.6016	N	-	-	-
Ecaj_0697_0025	FLIFMLLAKDTIYALFD	5959	93.3	112.3	2055	0.5212	N	-	-	-
Ecaj_0170_0062	KKLSLLNKEDYSMYYDS	6054	95.5	0	2050	0.5465	N	-	-	-
Ecaj_0104_0023	SMLSISSFLSLQDTNVS	2193.3	3882.8	0	2025	0.6261	N	-	-	-
Ecaj_0387_0214	QLQDQKTEIGFSLDSSL	5103.8	827.8	141.8	2024	0.6008	N	-	-	-
Ecaj_0785_0003	ITRNARDFDYLANTLSS	5954.8	91	0	2015	0.5385	N	-	-	-
Ecaj_0514_0008	VLMLTNKDLIIMALVSL	5851	159	0	2003	0.5988	N	-	-	-
Ecaj_0208_0004	NKCLDYYFNGQEGLWIS	5885.5	93	0	1993	0.5417	N	-	-	-
Ecaj_0101_0015	EFNLEESGTTSVVKTMY	161.5	5804	0	1989	0.5842	N	-	-	-
ANPL_01050_0001	ASVMEGLLHGKVALITG	1406.8	4553.5	0	1987	0.5719	N	-	-	-
Ecaj_0063_0023	QDNASKDDIKASSDEKG	5856.3	97	0	1984	0.5874	N	-	-	-
ANPL_02705_0004	PSTSKCTENNQTLDANP	5500.8	279.5	0	1927	0.6039	N	-	-	-
Ecaj_0938_0017	DDEQYIASGMEESYVQH	2033	3108	630	1924	0.5542	N	-	-	-
Ecaj_0661_0018	VQLERMYDLKTSLL	5725.8	0	0	1909	0.5355	N	-	-	-
ANPL_02710_0002	LHASGHEYSEVPAVLMA	5623.5	96	0	1907	0.5635	N	-	-	-
ANPL_04100_0013	LHGKQLSYNNIVDIEAS	2929.3	2648.3	92.5	1890	0.5784	N	-	-	-
ANPL_02995_0070	LLEQIETAKTMMSEKSN	2870	2149	574	1864	0.6133	N	-	-	-
ANPL_03160_0015	FEAHVRNGTVVLDLGSI	5450.8	142	0	1864	0.5475	N	-	-	-
Ecaj_0855_0002	IKHLIDTKSLVTILDPY	5202	341.3	9	1851	0.5362	N	-	-	-
Ecaj_0805_0001	LKLNDDLESNTTTTSDN	1406.3	4096.8	0	1834	0.6319	N	-	-	-
Ecaj_0241_0002	EYIEELYDSASLLGSSL	2780	465.3	2238.8	1828	0.5608	N	-	-	-
ANPL_01370_0013	LLNMNSVSIDDI	2511	1737	1217.3	1822	0.6133	N	-	-	-
ANPL_02170_0020	DAVRSIIDNAKLLSEFI	5194.8	103	106.5	1801	0.5221	N	-	-	-
ANPL_03710_0001	LLSKINLVMEAGKASPG	0	197.8	5178	1792	0.5552	N	-	-	-
ANPL_01480_0021	EVTFDIDANGIVHVSAK	5150.8	95	99	1782	0.5322	N	-	-	-
ANPL_00335_0007	LGLYSYPVLMAADILLY	5160.8	145.3	14.5	1774	0.5304	Y	Ecaj_0110_0008	GLYSYPVLMAADILIYK	0.5295
ANPL_02380_0011	NELTEDEMLGALKFAHE	0	5258	8.3	1755	0.5508	N	-	-	-
Ecaj_0387_0210	ITGAGVSGENVTSAEVS	696.3	4461.8	107.5	1755	0.6232	N	-	-	-
Ecaj_0740_0009	GCVDNMQVAREHDIKLL	4959.5	295.5	5.5	1754	0.5671	N	-	-	-
ANPL_03005_0004	LLDAAISLFSCLDFSSS	5023.8	90	111.8	1742	0.5854	N	-	-	-
Ecaj_0108_0001	KKLSQSSSKLQTIGEVA	5107.8	0	112.5	1740	0.6125	N	-	-	-
Ecaj_0213_0003	TQPTHDKKLDKIDFNTL	5115	0	101.5	1739	0.5561	N	-	-	-
ANPL_00665_0029	LKTLELATYHELQATID	1443.8	3616	115.5	1725	0.5402	N	-	-	-
Ecaj_0658_0026	RDLDLYNAITDNGAGGL	5048.5	105.5	0	1718	0.5581	N	-	-	-
ANPL_01670_0001	VRKIDELVLASSSEYRL	5021	86.8	0	1703	0.5595	N	-	-	-
Ecaj_0635_0026	MGFSDARLAHLSNNTIE	1738.5	1029.8	2336.3	1702	0.5714	N	-	-	-
Ecaj_0306_0046	MLLSDKIHLIGAFNHNH	5098	0	0	1699	0.5468	N	-	-	-
ANPL_03780_0002	LLSTLLPEYTLNTIVLM	0	445.8	4619.5	1688	0.5614	N	-	-	-
ANPL_04020_0017	IVLRVVHKYNLDLHAVG	5033	0	0	1678	0.5508	N	-	-	-
ANPL_02985_0027	PDIRAQSGNELSNATPK	0	5004.3	0	1668	0.5992	N	-	-	-
ANPL_00665_0025	HDVAHGNNTWQVQHASD	4907	79.5	0	1662	0.5844	N	-	-	-
Ecaj_0203_0019	LLDLMFESPGDVGINQV	4774.5	92	108.5	1658	0.5518	N	-	-	-
ANPL_01545_0007	GLDLYLLNTASRKLTEE	4918	0	0	1639	0.5796	N	-	-	-
Ecaj_0641_0004	DNILKEHKVDLICLAGF	4703	89.3	110.5	1634	0.5313	N	-	-	-
Ecaj_0375_0039	VLFVQEEVADKQIEMIC	4450.5	326	105	1627	0.5544	N	-	-	-
Ecaj_0805_0003	IISVTATEDETTSDDSY	2430	533	1887.8	1617	0.6161	N	-	-	-
ANPL_00190_0004	DKERSGVVSTMNSSLEL	4553.5	290.3	0	1615	0.5709	Y	Ecaj_0018_0002	DKERSGVVSTMNSSLEL	0.5638
ANPL_03685_0057	GAVLNVQDGQKVHAGD	0	4840.3	0	1613	0.5487	Y	Ecaj_0170_0053	AVLNVQDGQKVHAGD	0.5467
ANPL_03910_0004	VSLISKYMLIPDLGLDV	4716.3	93.5	5.3	1605	0.5296	N	-	-	-
Ecaj_0088_0035	CIVYDNRQNDNKEQLLV	4264.5	417.5	104.3	1595	0.5645	N	-	-	-
Ecaj_0137_0021	ALIETGSKMDEVIFEEF	984	2459.5	1318.8	1587	0.5418	Y	ANPL_03865_0015	LIETGSKMDEVIFEEFK	0.5334
Ecaj_0589_0001	DEDSNSVTQDSGYMTVG	4102.5	360.8	280.3	1581	0.6338	N	-	-	-
ANPL_02775_0005	SAFYYYFQDRIKLLCLS	4530.8	197	0	1576	0.5319	N	-	-	-
Ecaj_0573_0002	VYNDEVISSSNNSNIQN	2080	2325.8	315.8	1574	0.6327	N	-	-	-
Ecaj_0881_0015	NVENIFSHLASTQSLDS	4560.8	138	0	1566	0.6088	N	-	-	-
Ecaj_0389_0008	VIGIFKDNIDLRKEFFT	4265.5	303	110	1560	0.5312	N	-	-	-
Ecaj_0234_0005	YDSLVRMAQDFSLLLPL	4577	95.5	0	1558	0.5567	N	-	-	-
Ecaj_0373_0002	IRFPSKLSAKDLLLINV	4660.5	0	0	1554	0.5691	N	-	-	-
Ecaj_0387_0159	AEATSAVMFGEQSTSSV	4008.8	619	6	1545	0.6015	N	-	-	-
Ecaj_0387_0191	LASHVDQGSDVPGDASV	116.5	4405.8	111	1544	0.5782	N	-	-	-
Ecaj_0724_0007	KIVTLDSLVQD	3669.5	351.3	548	1523	0.6005	N	-	-	-
ANPL_01770_0009	HQALVNDQAMFNVGQ	84.5	4443	0	1509	0.5449	N	-	-	-
ANPL_01600_0025	DNGDGYDNN	96.5	4422.3	0	1506	0.5461	N	-	-	-
Ecaj_0334_0013	IDNEIKTEELDEQRDIL	4259.8	141.5	116.5	1506	0.5316	N	-	-	-
Ecaj_0908_0013	AVATLDIAYFGSEAGI	4316.8	97	103.5	1506	0.5357	N	-	-	-
Ecaj_0216_0033	SGQCNHGRPTYVELSLV	4406.3	101.5	0	1503	0.5594	N	-	-	-
Ecaj_0715_0007	QETLNAQEEVQVNKHTN	4415.3	91.8	0	1502	0.6113	N	-	-	-
Ecaj_0463_0014	ADNPSLFSEYCQRFYNF	4172.8	94	207	1491	0.5387	N	-	-	-
Ecaj_0646_0005	NFAMSIGTKFKCIDILV	4212	149.5	110	1491	0.5468	N	-	-	-
Ecaj_0263_0009	GVLDILEHRSLYINSLI	4360.5	105.5	0	1489	0.5402	N	-	-	-
Ecaj_0421_0017	GMLRNDWNGFNVLHKAA	1717	2566.5	148.5	1477	0.5629	N	-	-	-
ANPL_03065_0017	SGGIDSALVAAITTDAI	4282.5	0	110.5	1464	0.5568	N	-	-	-
ANPL_02860_0009	SSNEAAQTSDKNDYDKL	4232	0	120	1451	0.6127	N	-	-	-
ANPL_03240_0008	MTSSDVLDTCLSLQLKQ	4339.5	0	0	1447	0.5971	Y	Ecaj_0238_0005	MTSSDVLDTCLSVQLKQ	0.5841
Ecaj_0669_0006	LQKEIKDSSKWIKSVSV	3434	293.5	576	1435	0.5476	N	-	-	-
ANPL_04080_0025	FDNCTFKNTVMMDNGVV	3892	292.5	114.3	1433	0.5606	N	-	-	-
Ecaj_0387_0177	APAVDQVVPVADVQPEP	3022.8	279.5	961	1421	0.5468	N	-	-	-
ANPL_03030_0006	LNDQFSSNREDIEQSIS	3800	315	143.3	1419	0.6058	N	-	-	-
Ecaj_0711_0050	LAESKKLDTTSMGIIEL	3376	776	103	1418	0.5994	N	-	-	-
Ecaj_0212_0022	VTESRKAVAALKWVVSE	4107.3	0	112.5	1407	0.5471	N	-	-	-
ANPL_04255_0008	SGSVQGSSGASSRSTRR	30	0	4170.5	1400	0.6748	N	-	-	-
Ecaj_0577_0013	HAIGGSLGACKQQMYDI	4199.5	0	0	1400	0.5509	N	-	-	-
ANPL_01110_0015	ICLDSLEKKDISGIVSK	3399.8	665.5	108.3	1391	0.5505	N	-	-	-
Ecaj_0917_0008	DVKNQGNSYKNDAHKYC	1511.3	357.8	2275	1381	0.5503	N	-	-	-
Ecaj_0078_0018	IAIMRTLGVTRCGILRI	3927.5	90.5	120.8	1380	0.5429	N	-	-	-
Ecaj_0647_0009	DGVITVEESKGFKELDV	3537.8	583.8	0	1374	0.5422	N	-	-	-
ANPL_03175_0003	SYSESKMSLSVAIDVES	3696.5	422.8	0	1373	0.6034	N	-	-	-
Ecaj_0082_0010	VIDVSLNSYLQSLRELS	4004.5	107.5	0	1371	0.6091	N	-	-	-
Ecaj_0380_0007	ESSNFDNFNTVFISSEK	417.8	3575.5	98	1364	0.5694	N	-	-	-
ANPL_02710_0007	WIAQAREVPRFQILSSH	3983.3	89.3	0	1358	0.539	N	-	-	-
ANPL_03600_0023	NLRAEQENDEAVAK	3977.8	93.5	0	1357	0.5761	N	-	-	-
Ecaj_0263_0033	PNPNPELDKRLGAFNIL	3962	91.5	0	1351	0.5418	N	-	-	-
Ecaj_0875_0009	NQKQDNNGVISTLDRDL	3936	116	0	1351	0.6088	N	-	-	-
ANPL_01575_0009	NISTDFLNSTNKDLLYG	3946.5	102	0	1350	0.5996	N	-	-	-
Ecaj_0375_0017	DYEIKNSQELGLSSYPV	3817.3	95	110	1341	0.5619	Y	ANPL_02560_0017	DYEIKNAQELGF	0.5296
ANPL_03925_0009	LSELLNKTKFSMSVEES	1377.5	148.3	2488.3	1338	0.5929	N	-	-	-
Ecaj_0387_0104	VIKNTSDPAEKARLLDY	2705	99.5	1206.5	1337	0.5406	N	-	-	-
ANPL_01855_0004	ALVVNDDLSLDY	3735.8	163	103.5	1334	0.5738	N	-	-	-
Ecaj_0444_0004	YGGAAMTDRKLAESFAH	3910.8	89	0	1333	0.5522	N	-	-	-
Ecaj_0937_0009	FTGMTAYDAQRIKDVYY	3776	89.5	104	1323	0.528	N	-	-	-
Ecaj_0887_0006	LDIMYARKLGVNTGDLI	3965.3	0	0	1322	0.5351	N	-	-	-
ANPL_03250_0018	EGLCESLDTESREGLLS	1747.8	2092	110	1317	0.5482	N	-	-	-
Ecaj_0116_0002	YNTYQSYKTDLLGLCEF	3596	195	102.5	1298	0.5567	N	-	-	-
Ecaj_0182_0013	GCGTVSQSFSDLQNSLL	3679.5	194.5	10.5	1295	0.6074	N	-	-	-
Ecaj_0828_0034	SPAGMFLMQNNVVVQDF	796.5	972	2116.3	1295	0.5742	N	-	-	-
Ecaj_0422_0005	TFTLALLGWAV	3882	0	0	1294	0.5128	N	-	-	-
Ecaj_0750_0001	ILKKSFYAQQSLDV	3877	0	5.5	1294	0.5489	N	-	-	-
Ecaj_0056_0007	IRGSNRAKHIFKHNDVK	720.5	3148.5	0	1290	0.5559	N	-	-	-
Ecaj_0417_0003	MVYEVIDNSIDEALAGF	3553	192.3	119	1288	0.5466	N	-	-	-
Ecaj_0690_0006	SSLITRLMADTSTLQVI	494	97	3267	1286	0.6066	N	-	-	-
Ecaj_0575_0002	DFALTNLLDNKDVSFNI	3620	201	0	1274	0.5521	N	-	-	-
ANPL_02495_0015	LITTSDYLHF	3808.8	0	0	1270	0.5578	N	-	-	-
ANPL_03675_0032	GAASKGRDAREIDFLFG	3628.8	86	0	1238	0.5209	N	-	-	-
ANPL_00735_0002	FWLASHYGLDELVLSGV	3318	352	8.3	1226	0.5316	N	-	-	-
ANPL_03240_0019	VALWHERDISHSSVERF	2501.8	237	936.3	1225	0.5629	Y	Ecaj_0238_0014	VALWHERDISHSSVERC	0.5599
Ecaj_0599_0002	SKRDELKAIIKDQSISM	3562.5	101	8.3	1224	0.6096	N	-	-	-
Ecaj_0360_0005	LNNGYLDYRRILEIRNN	2952	271	430.8	1218	0.5521	N	-	-	-
ANPL_03980_0031	NNELDIRNARILMLLGD	3536.5	87.5	0	1208	0.5407	N	-	-	-
Ecaj_0207_0003	WSFINSCEQIDKIMSLI	3232	271	114.3	1206	0.5337	N	-	-	-
ANPL_01815_0029	YYLHHTKKLGNLVPGAL	507.8	3098	0	1202	0.5331	N	-	-	-
ANPL_03100_0003	SSIALTDIDRNLEIDGT	3352	244	0	1199	0.5612	N	-	-	-
ANPL_04635_0014	DDTRKMIEKQNQALDLG	3450.8	137.8	0	1196	0.6051	N	-	-	-
ANPL_04295_0005	ESAVSLYREVMGATDPM	3383.5	193	0	1192	0.5642	N	-	-	-
ANPL_02200_0040	GKDAIRAAIDTNIDVIV	3037.5	359	161	1186	0.5604	N	-	-	-
ANPL_00880_0015	KLEKHNRDMQDIEF	3003	437	115	1185	0.5307	N	-	-	-
ANPL_02775_0009	GFALDLSKCAVYNTSDN	2564.8	93	895.5	1184	0.5882	N	-	-	-
Ecaj_0629_0039	QAPIVFLSDTTTIPKSE	101	372.5	3055	1176	0.5899	N	-	-	-
ANPL_03685_0014	MLQEAVDALFDSSRRSY	2468.5	143	912	1175	0.5489	Y	Ecaj_0170_0014	MLQEAVDALFDSTRRSY	0.5448
ANPL_02820_0005	KEIADELLDFIRDSRLV	3329.8	87.8	105.5	1174	0.5119	N	-	-	-
Ecaj_0210_0012	SSILDLAETEISQVMTH	3272	90	147	1170	0.6042	N	-	-	-
Ecaj_0060_0143	LVESMRDDSLSVSVDCD	0	3383.5	92	1159	0.6046	N	-	-	-
Ecaj_0119_0019	DAYSKESRTLDYFNTLI	3376.5	95.5	0	1157	0.5916	N	-	-	-
Ecaj_0523_0009	DNRLDRTTKAYNAIAFA	3377.5	89	4.5	1157	0.5266	N	-	-	-
Ecaj_0387_0124	GFDINHKNSNGNTVLDR	3270.8	192.5	0	1154	0.5932	N	-	-	-
Ecaj_0022_0005	VEIEKKSGITTLVNPVS	0	3302.3	149	1150	0.5516	N	-	-	-
Ecaj_0170_0023	VEYALHNKDVHLCS	3339.5	99	9	1149	0.5358	N	-	-	-
Ecaj_0574_0009	IMSRILDWQDRSTCVLF	3443.5	0	0	1148	0.5875	N	-	-	-
ANPL_03960_0008	SAYEVNRLNESNLKVMT	2944.5	366.8	116	1142	0.6029	N	-	-	-
Ecaj_0593_0017	IKRLTVLGSIYLTV	3312.5	108	0	1140	0.5206	N	-	-	-
ANPL_03905_0004	GAAGALNMWYDSDIDAL	2930.3	448	0	1126	0.5875	Y	Ecaj_0811_0004	SGAAGAINMWYDSDIDA	0.5766
Ecaj_0348_0014	SKDLWINTNSGRLALSL	3273.3	97.8	7	1126	0.6008	N	-	-	-
Ecaj_0245_0010	ITRLACGIPMGGEIDYL	3174.5	93.5	106	1125	0.5299	N	-	-	-
Ecaj_0405_0005	LDLAFGLTDTSRLGCQI	3260.5	0	115.3	1125	0.563	N	-	-	-
Ecaj_0233_0024	EFLEHISLVTEMDSLDY	2882.5	369.8	99.5	1117	0.5489	N	-	-	-
ANPL_03685_0001	DLYGYTSIAQSFDKICI	3250.3	97.5	0	1116	0.5638	Y	Ecaj_0170_0001	DLYGYTSIAQSFDKICI	0.5578
Ecaj_0448_0007	NHYTDAKYKTMSIEATI	2968.5	266.3	109	1115	0.5745	N	-	-	-
Ecaj_0623_0012	ISFVSENSETLVELDID	3029.5	203.3	108.5	1114	0.571	N	-	-	-
Ecaj_0448_0005	YESYLHKDLDVQFNFVK	3235.8	97.5	2	1112	0.5324	N	-	-	-
Ecaj_0172_0001	YSLLFIDSLVAALILPL	3222.8	102.3	0	1108	0.5381	N	-	-	-
ANPL_00605_0004	GCSGPEGADNGRVVCDS	0	3314.5	4	1106	0.5881	N	-	-	-
Ecaj_0252_0001	YIKSYGCQMNVYDSLIM	3124	194.5	0	1106	0.5565	N	-	-	-
Ecaj_0792_0004	STRNILAFSSGSSSMGF	3213.5	100.5	0	1105	0.6279	N	-	-	-
ANPL_01350_0008	RDNACQLSGGQQQRLCI	3102	191	0	1098	0.5968	N	-	-	-
Ecaj_0524_0009	VGEHDLDILKSDNIRLS	3038.8	225.5	6.5	1090	0.5286	N	-	-	-
Ecaj_0637_0018	TTVTVAGSNGHFEL	557	2687.8	0	1082	0.5711	N	-	-	-
Ecaj_0117_0004	LDTPSSGNIFINNIECS	3118.3	100.5	9.5	1076	0.5713	N	-	-	-
Ecaj_0220_0020	SNQSNDISNNSSHVSSD	2043.5	527.8	648.8	1073	0.6219	N	-	-	-
Ecaj_0631_0003	TSQVLDRVLSSGSVSTL	3119.3	101	0	1073	0.5868	N	-	-	-
Ecaj_0529_0039	PLDVTSSMESVGAGGDD	2771.8	103.5	341.5	1072	0.5832	N	-	-	-
ANPL_01355_0010	REEFERHDDGSQALYCV	2873.3	265	76	1071	0.5281	N	-	-	-
Ecaj_0182_0004	KNADGTPRYSACDLLEL	2405.3	799.3	0	1068	0.546	N	-	-	-
Ecaj_0446_0008	GVDLTPTYKNTQDQELF	3095.5	90.3	0	1062	0.5493	N	-	-	-
ANPL_04030_0005	VLGMRHFDVQ	3071.5	93	17.5	1061	0.5387	Y	Ecaj_0921_0005	SKRVLNMRHFDVQLIGG	0.5386
Ecaj_0263_0018	LSKRINSILDSQNLLDK	3058.3	104.3	0	1054	0.6028	N	-	-	-
Ecaj_0169_0038	GEKVFDCVDSSLYLP	3159.8	0	0	1053	0.5203	Y	ANPL_03690_0036	EKVFDCVDSSLY	0.515
Ecaj_0063_0030	IIEQSFDDTEEQLVELV	801	2088	256	1048	0.5281	N	-	-	-
Ecaj_0622_0015	IIENHENEHVTPISMLD	2725.3	412	0	1046	0.5821	N	-	-	-
Ecaj_0933_0003	LLSCIPGASKVLDCSFV	2707.8	297.8	109.5	1038	0.5533	N	-	-	-
ANPL_03080_0015	LGMSSTPDRPARSDTTS	2853.3	252.8	0	1035	0.5574	N	-	-	-
Ecaj_0687_0009	IDSRDEASNSRLDML	2796.5	191.8	117.8	1035	0.5508	N	-	-	-
ANPL_00350_0004	ADGGETDLDLGHY	3000	99	0	1033	0.549	Y	Ecaj_0114_0004	DGAETDLDLGHYE	0.5462
Ecaj_0001_0005	WDNIKEHCPMLDILIKD	2827	99.8	154	1027	0.5263	N	-	-	-
Ecaj_0429_0013	EHNSISSLLSFVNVTIE	0	3075	0	1025	0.6114	N	-	-	-
Ecaj_0095_0015	LFFMTVGMSIDIKFVLN	3067.3	0	0	1022	0.5628	N	-	-	-
Ecaj_0824_0010	FISENLVSPESIVASSE	0	851	2207.5	1020	0.5821	N	-	-	-
ANPL_01110_0020	LYCLDGQIDHLLVDESQ	2848	92	105	1015	0.5609	N	-	-	-
Ecaj_0359_0002	GKTTLLDSMLKQSGTFR	2650	391.3	0	1014	0.5632	N	-	-	-
Ecaj_0870_0009	INNTNFSDVDMRFSILT	1973.8	930	111	1005	0.5772	N	-	-	-
Ecaj_0274_0005	LAPKKRVRFRSSKKLSN	3007	0	0	1002	0.5782	N	-	-	-
Ecaj_0808_0021	MISHSGIAYKMFDTLTS	2785.5	194	0	993	0.5745	N	-	-	-
Ecaj_0169_0058	SFNVMVKELRSLCLDVA	2866.5	99.5	0	989	0.5441	N	-	-	-
Ecaj_0613_0001	KIYIELKAFDSCLLDRS	2730.5	231.3	4.5	989	0.5508	Y	ANPL_01190_0001	KIYIELKAFDHCLLDRS	0.5506
Ecaj_0655_0004	TQDTSNVSKETKIFDKN	2840	92.8	19.5	984	0.6018	N	-	-	-
ANPL_02700_0043	IDLTSSLHKTQHSI	2925	0	9	978	0.6103	N	-	-	-
Ecaj_0680_0002	CINDLKLQYSLV	2836	99.3	0	978	0.5578	N	-	-	-
ANPL_00260_0013	TREERNSAERAVNDPNA	1599.8	374.5	958	977	0.606	N	-	-	-
Ecaj_0119_0018	DFSKINIDHLSGSNNGS	2921.5	0	3	975	0.5991	N	-	-	-
Ecaj_0387_0003	SSIDGQSGI	2906.5	0	12.5	973	0.5581	N	-	-	-
Ecaj_0890_0013	GSANIGDNYAMFEAVHG	2704.3	103.5	103.8	971	0.549	N	-	-	-
Ecaj_0045_0002	NLELDTSSKSVVLLGKN	2819.3	81.8	0	967	0.6111	N	-	-	-
Ecaj_0065_0003	VQSSEKQDSASKDDVKA	2888	0	0	963	0.6018	N	-	-	-
ANPL_00885_0005	NNALVAFDRVLLQFLCP	2749.3	136.8	0	962	0.5577	N	-	-	-
ANPL_03690_0034	RSVPDVNEENLSHLDDV	2681.3	95	105.3	961	0.5519	N	-	-	-
ANPL_04150_0004	DVALKDGDIVNIDVTVI	2193.5	396	294	961	0.5255	N	-	-	-
ANPL_00040_0005	LVTYSNAAKEQILGVSS	2867.5	0	7.5	958	0.6168	N	-	-	-
ANPL_00715_0005	DCRQDLDAI	2570.8	99.5	195	955	0.5323	N	-	-	-
Ecaj_0127_0033	FYFKNDSASTDMPASDV	1847.5	1018.5	0	955	0.5436	N	-	-	-
ANPL_01195_0010	WKGKKMAGHMGNSKVTM	2662.5	195	0	953	0.6004	N	-	-	-
Ecaj_0053_0014	GKKLGNDLSTGKTTLPV	348.5	2510.5	0	953	0.6004	N	-	-	-
Ecaj_0071_0036	KEVRSKYQTMGSTTSS	0	2854	0	951	0.6045	N	-	-	-
ANPL_03080_0001	PTQEQISQNAGASAPGA	2598.8	233	0	944	0.6108	N	-	-	-
ANPL_01145_0007	LLVHSISKTDELTSMIK	0	90	2724.5	938	0.5865	N	-	-	-
Ecaj_0359_0008	FINLDATSEQL	2801.3	0	0	934	0.5286	Y	ANPL_01875_0008	INLDATSEQLDF	0.5242
Ecaj_0891_0022	DVDLGAAILSAKLEGII	2704.3	85	0	930	0.54	N	-	-	-
Ecaj_0255_0020	VFHVNGDSPED	2669.5	106.8	0	925	0.5365	Y	ANPL_03095_0019	VFHVNGDDPEVVAA	0.5265
ANPL_02015_0014	ETLIEQAEQGVDYF	2661	87.5	0	916	0.5229	Y	Ecaj_0278_0010	VFKETLIEQAEQGVDY	0.5192
ANPL_03865_0009	VILQQIAHSIAMNHPNM	2615	91.3	0	902	0.5659	N	-	-	-
Ecaj_0752_0004	YIMEQFEALDKCVAIEG	2295.5	286	117.3	900	0.5336	N	-	-	-
Ecaj_0690_0020	IVNILLRFYDVSTGSIT	2585	100	8	898	0.5827	N	-	-	-
ANPL_03130_0010	EVDWSLTSRRVLTLQ	2573	102.3	0	892	0.5483	N	-	-	-
Ecaj_0018_0007	PKNTSDNTENNMEDGAM	135.5	2348	186	890	0.5552	N	-	-	-
ANPL_01795_0014	GLYRSLKKDESLQDSLL	2038.3	373.8	241	884	0.5504	N	-	-	-
ANPL_03400_0042	TRRYDSYSSTSDSVLSG	679.5	1395.3	559.8	878	0.6341	N	-	-	-
Ecaj_0657_0013	LAAGRMSMSEEMQALCL	2471.5	147	4.5	874	0.5835	N	-	-	-
ANPL_02460_0009	VVRHQAVNDLPIGRNID	97.5	2519.5	0	872	0.5404	N	-	-	-
Ecaj_0467_0017	IKPNDFLDSDQAAIIVE	2412.8	98	104.5	872	0.5314	N	-	-	-
ANPL_04475_0008	AYGHQHEISEEELSSDY	684	97	1829.3	870	0.5548	N	-	-	-
Ecaj_0365_0063	SDVSSVSTNSTEVSAVP	2402.8	98.5	104.5	869	0.612	N	-	-	-
Ecaj_0236_0003	KVSQHMGDMMYDALMNE	2396.3	98.5	109.5	868	0.6056	N	-	-	-
ANPL_01350_0003	NLDVRKREVTTLIGPSG	2335.3	93	165.5	865	0.5513	N	-	-	-
ANPL_01090_0038	TYLDTHKKAFNSGSLLI	2587.8	0	0	863	0.5715	N	-	-	-
ANPL_00680_0002	DRLAKHVDFFSFGTNDL	2481	0	103.3	861	0.5386	N	-	-	-
Ecaj_0468_0021	DQASVSDIAAIDGFNEE	630	1821	112.5	855	0.5549	N	-	-	-
ANPL_03410_0018	AMSSTKSSIGHLLGAAG	2556.5	0	4	854	0.5896	N	-	-	-
Ecaj_0589_0010	KDLLICTLDQDVDFNIK	2405.5	147.5	5.5	853	0.5279	N	-	-	-
Ecaj_0660_0005	VNNNESKDKGNDTEKNS	684.8	1760	112	852	0.6091	N	-	-	-
Ecaj_0872_0002	YNIDFTNASLFMVLSTI	2281	274	0	852	0.5868	N	-	-	-
Ecaj_0714_0001	DKEINLSKSSPNLFKSI	2527	0	0	842	0.6008	N	-	-	-
Ecaj_0929_0001	LGKGIFELIGNSNLEIN	1902.5	620.3	0	841	0.6004	N	-	-	-
Ecaj_0870_0006	NLSSSTFTDTNMQGASF	2407.3	101	0	836	0.6191	N	-	-	-
Ecaj_0176_0004	KISLVQVDNSAISVVDL	2494.5	0	9	835	0.6029	N	-	-	-
ANPL_04085_0005	GNLWFWYDIEHMSRTLG	2406.8	93	0	833	0.5661	N	-	-	-
ANPL_03685_0051	SRSCEVVLLDSVGNEKM	544.8	1833.5	111.5	830	0.5683	N	-	-	-
ANPL_03510_0004	PGGVVTAGLSIYDT	2485.5	0	0	829	0.5307	Y	Ecaj_0202_0004	GGVVTAGLSIYDT	0.5272
ANPL_00280_0018	DYIVQDGDIVHFR	2476.5	0	5	827	0.5302	Y	Ecaj_0101_0019	DYIVQDGDIIHFR	0.5296
ANPL_03750_0007	GANQFECKSGGTVIPSS	0	194	2288	827	0.6079	N	-	-	-
Ecaj_0140_0020	NEMYETVDV	1286	1191.3	0	826	0.5687	N	-	-	-
ANPL_03645_0008	RMLWPNKDLLVIDMGTA	2231	239	0	823	0.5593	N	-	-	-
Ecaj_0574_0011	GIISTNLHSDGTFHDLL	1650.8	574.8	239	822	0.5955	N	-	-	-
ANPL_01850_0053	LYDSPSSQLWFELSTTT	1328.8	922.5	207.5	820	0.5892	N	-	-	-
Ecaj_0574_0013	NGTVVFEHAIEKLSASI	466.5	1987	2.5	819	0.57	N	-	-	-
Ecaj_0234_0026	IGQAIKEEDVITNLFVV	2031.5	421	0	818	0.5389	N	-	-	-
ANPL_02650_0003	DDGGNVKFSSDSGGVSA	0	2340	110	817	0.6201	N	-	-	-
Ecaj_0455_0001	KVAIVNFKRIDISSIIN	2247.8	94.3	96.8	813	0.5378	N	-	-	-
ANPL_01350_0005	PNCKVEGKIDIGGMDVL	2232.5	203.3	0	812	0.5384	N	-	-	-
ANPL_03505_0020	LLLDYMFDPQHSADGGK	2193.5	102.5	137	811	0.5582	N	-	-	-
ANPL_03645_0014	HLLQGMEQVHAVDRSLT	2274.5	137.8	0	804	0.6001	N	-	-	-
ANPL_01880_0004	VHALGQVIHFDLR	2091.8	314.5	0	802	0.5373	Y	Ecaj_0419_0004	DAGVHALGQVAHFDLTA	0.5361
ANPL_02745_0007	LVLIVNAIDLIQTHAFE	2161	245	0	802	0.5396	N	-	-	-
Ecaj_0280_0007	LGNNSNNQGSNLLGRDN	2017	385.8	0	801	0.6388	N	-	-	-
Ecaj_0746_0005	SVLNRVNTYDKKLEIIK	1983.8	409.5	0	798	0.5755	N	-	-	-
ANPL_01100_0039	RQAVSARNSNVSKGKAE	2263	0	114.8	793	0.6159	N	-	-	-
ANPL_04460_0001	LAAIVLQVLQEKGQHSS	2277.5	0	101.5	793	0.6098	N	-	-	-
ANPL_02560_0016	QVYQKRALSVLDIV	2374	0	0	791	0.5388	N	-	-	-
Ecaj_0039_0011	VIMFTSWEIVDPLLSVF	2251	0	122.5	791	0.5513	N	-	-	-
Ecaj_0893_0007	NPGTIRGDFAENIDANC	2238	109.5	11.5	786	0.5383	N	-	-	-
Ecaj_0588_0005	ISKIKNPDAANKLIDVL	2232.3	100.8	0	778	0.5378	N	-	-	-
Ecaj_0278_0008	MDLSTGNNIHDI	2025.3	196.5	110	777	0.5697	N	-	-	-
ANPL_02845_0003	RGESLMQLCLSSISASI	2315.3	0	8.5	775	0.5996	N	-	-	-
Ecaj_0239_0042	HAARESYIQSTQDQQQP	2302.5	0	0	768	0.6028	N	-	-	-
Ecaj_0151_0007	EHFDSRIQMLTGNTEDI	931.5	1369.3	0	767	0.5644	Y	ANPL_03790_0008	FDSRIQMLTGDE	0.5332
Ecaj_0387_0138	INNVDINGNSSLCKAVV	2091.3	100.8	103	765	0.5988	N	-	-	-
ANPL_04415_0008	HTNSDGTMTLKVSCTLE	0	2293.3	0	764	0.6236	N	-	-	-
ANPL_01420_0023	TNEGSVQHLDFLGDH	2183.5	100.5	0	761	0.5611	N	-	-	-
Ecaj_0635_0015	TLRDTEYQKMRDISFSI	1979.5	193.5	109.3	761	0.5546	N	-	-	-
Ecaj_0154_0011	SDFGTPQFLAIDTFTSG	968.3	1309.5	0	759	0.5492	N	-	-	-
ANPL_00725_0001	VAQRIKQDIENNDVVLY	1591	575.8	107	758	0.5479	N	-	-	-
ANPL_02465_0015	FVSCENAIGKEAPGVGV	0	99	2169.3	756	0.5375	N	-	-	-
ANPL_04555_0004	APVSAEIGENGTVSFAD	0	2268.5	0	756	0.5674	N	-	-	-
ANPL_02495_0009	FAFKLRSDGALDIIARN	2265	0	0	755	0.5485	N	-	-	-
ANPL_02990_0003	NASKNDISLSNVLCVLE	2156.5	96.5	11	755	0.6112	N	-	-	-
Ecaj_0653_0004	VREVDALDGLMGKVIDK	2166.5	96	0	754	0.5274	N	-	-	-
ANPL_01750_0003	ALVEKYQAVQDEILDLE	1961.5	194	104	753	0.5291	N	-	-	-
Ecaj_0767_0003	QQCKASNADHDKGNDTS	1689.3	568.5	0	753	0.6217	N	-	-	-
ANPL_02065_0003	KSSLAFDTLYAEGQRRY	2159.5	87.5	0	749	0.5529	Y	Ecaj_0290_0003	SSLAFDTIYAEGQRRYV	0.5479
ANPL_01575_0022	ANNSSAEFTKISAIAIL	0	1898	345.8	748	0.6118	N	-	-	-
Ecaj_0066_0045	CNILYMYNGDYNNDVLI	1176.8	934	114.8	742	0.5508	N	-	-	-
Ecaj_0069_0013	HSSMQHANDQQISVNVG	2222.5	0	0	741	0.6536	N	-	-	-
ANPL_02045_0004	KMRLIDDLESARSIDVV	1725.3	346.5	123.3	732	0.5256	N	-	-	-
ANPL_01480_0013	TLPFISSDSTGAKHLSL	262	1932	0	731	0.5635	N	-	-	-
ANPL_03105_0009	PLQSYNDTIPHFSFEVT	1238	847	109	731	0.5249	N	-	-	-
ANPL_03795_0006	GVDGVIEIELGYDGIVI	1602	435	155.3	731	0.5426	N	-	-	-
ANPL_01770_0006	HYELGENLNLMDFRRAT	971.5	1214	0	729	0.5359	N	-	-	-
Ecaj_0851_0011	ILSNQQTIEEAKVDQGM	1080.8	821	284.5	729	0.6218	N	-	-	-
Ecaj_0048_0008	LLDFLSLTGDASDNIPG	1778.5	273.8	120.3	724	0.5808	N	-	-	-
Ecaj_0658_0035	FISLQYDHEVQGTSVIK	297.5	105	1770.5	724	0.5397	N	-	-	-
Ecaj_0810_0010	AVTMLLTDRNFGTSFFD	2063.8	107.3	0	724	0.5596	N	-	-	-
Ecaj_0365_0022	VLNQRGADVSVQNNDGV	2163.3	0	7	723	0.6009	N	-	-	-
ANPL_02820_0001	EVVLDTETTGLDADTGD	1064.8	191.8	905.5	721	0.5982	N	-	-	-
Ecaj_0519_0002	TFMVKLNDNYEIIAHAS	416	1745	0	720	0.5701	N	-	-	-
Ecaj_0234_0001	NNVISVSIEQELEDSYL	1880.8	164.3	112	719	0.5668	N	-	-	-
ANPL_03430_0001	ADSATYLHGGLSLLDMF	1949.5	99	101.8	717	0.5984	N	-	-	-
Ecaj_0716_0072	VADLRSQGSNTTDFVPS	100	2041.8	0	714	0.6064	N	-	-	-
ANPL_02635_0002	SAFGAHVERYLSGNPAV	1295.3	841.3	0	712	0.5369	N	-	-	-
Ecaj_0647_0001	VVTGEQLDKAIREVVHI	1935	86	115	712	0.5428	N	-	-	-
ANPL_03440_0009	MYRKNTKLLNSQYDANL	2027.5	90.5	0	706	0.5666	N	-	-	-
Ecaj_0146_0012	VFMQYNRKSDGELCALP	2025.5	92	0	706	0.559	N	-	-	-
Ecaj_0593_0019	IIVNVIIDTFSQVQTHL	2033.5	85	0	706	0.5845	N	-	-	-
ANPL_01460_0002	IAVFEDLLVNTIVLCGF	1899.5	93.3	109.8	701	0.5645	N	-	-	-
ANPL_02090_0012	GETIISDLSARQQQPAG	0	0	2102.8	701	0.601	N	-	-	-
Ecaj_0297_0052	IIIGSSYMMDAVSYSIF	1701.8	286.5	114	701	0.5748	N	-	-	-
ANPL_01865_0007	TFSEIFPLKEETTVRTF	104	103	1885.5	698	0.5421	N	-	-	-
Ecaj_0828_0037	TKYVPTGEKMSIFDASQ	2006	89	0	698	0.5352	N	-	-	-
ANPL_00805_0006	DCCLDIVVGEGCGARTL	1972.5	95	0	689	0.5432	N	-	-	-
ANPL_01610_0042	PGLPSRELDVDGLHSVP	1863	90	108.5	687	0.529	N	-	-	-
Ecaj_0658_0012	QRNPNDIELETLAQTWS	1336	613	100	683	0.5475	N	-	-	-
ANPL_00335_0008	NANLVPVGNDQKQHLEL	1284	757.5	0	681	0.5812	N	-	-	-
ANPL_02040_0006	LVPEKRNEVTTESGLDV	1724.5	128.3	184.8	679	0.6044	N	-	-	-
Ecaj_0274_0002	SQAYDLVMLSIQNALEN	1842	90.5	103.5	679	0.6078	N	-	-	-
Ecaj_0338_0020	RVVSEITESDGSSSMAT	0	2028.3	0	676	0.6061	Y	ANPL_02380_0019	RVVSEITESDGSSSMAT	0.6016
ANPL_00215_0013	NKIRTYNLQQTKDLDTV	1927.3	97.5	0	675	0.5758	N	-	-	-
ANPL_02180_0009	LDANYRGSNPQQEFGED	533	87	1399.5	673	0.5309	N	-	-	-
ANPL_02960_0004	RTTRYDIDM	1914.5	0	102	672	0.5279	N	-	-	-
Ecaj_0088_0021	VMDTWATSSLSTQFHNI	1908	102	0	670	0.6214	N	-	-	-
ANPL_02555_0006	FHALVDTKVALANVLCN	1998	0	0	666	0.5589	N	-	-	-
Ecaj_0213_0007	MMASSILAIKQSLNSKK	1747.5	139	103.5	663	0.5956	N	-	-	-
ANPL_03265_0002	LEYRNDFTLL	1798.8	184	0	661	0.5409	N	-	-	-
Ecaj_0162_0005	YIKNMITGAAQMDAAIL	1721.5	244.3	18.5	661	0.5623	Y	ANPL_03721_0004	YIKNMITGAAQMDVAIL	0.5604
Ecaj_0531_0013	IPDYENKKVEKDCFVVE	804	202	976.5	661	0.5207	N	-	-	-
Ecaj_0078_0015	GEDWKMQQGSYFHALEI	1103.5	877.5	0	660	0.5814	N	-	-	-
ANPL_01110_0025	HLNDSYRSTLPIL	1871.3	0	105	659	0.5808	N	-	-	-
Ecaj_0062_0010	EAKVESLEQNEITIHSK	1833.8	142.5	0	659	0.6042	N	-	-	-
Ecaj_0174_0045	CMDVSNPSSSKQDLSSQ	1872	95.3	7	658	0.6151	N	-	-	-
Ecaj_0387_0158	THTSPSDRVGQQASTDD	1974.3	0	1	658	0.6139	N	-	-	-
Ecaj_0167_0009	MISYNIPVRLALCLKAL	1864	103	2.8	657	0.5486	N	-	-	-
Ecaj_0478_0007	IIRQSATTELVTESVQY	1760.8	102	106.5	656	0.6254	N	-	-	-
ANPL_01990_0058	DFTDNSGGVICSDFEVN	497.8	1467.5	0	655	0.5771	N	-	-	-
Ecaj_0447_0015	AYSLAMQEDVMLHDYAW	1213	639.5	109.5	654	0.5576	N	-	-	-
Ecaj_0921_0013	VDSILIDEARTPLIISG	580	1182.8	195	653	0.5412	N	-	-	-
ANPL_02380_0022	VLSDILGDEDYLGDMDF	1191.8	639.3	114.8	649	0.5264	Y	Ecaj_0338_0023	ILSDILGDEDYLGDMDF	0.5202
ANPL_01110_0009	LLSNSSDVAEHLSQISC	386	726.3	832	648	0.6159	N	-	-	-
ANPL_03925_0018	SSDQGDAREEIAIDYTG	492.5	1354.8	97.5	648	0.5788	N	-	-	-
ANPL_00305_0005	KPMIISLDTSKARLASF	1937.8	0	0	646	0.5599	N	-	-	-
ANPL_01480_0020	RKMAVDNKLLGQFSLEG	1842	92.8	0	645	0.5325	N	-	-	-
Ecaj_0917_0012	SYQGKLGVSYSISPE	1829	106.5	0	645	0.5413	N	-	-	-
ANPL_04595_0012	FDMELLKETGTCKGIEN	1519.3	292	118.8	643	0.5388	N	-	-	-
Ecaj_0693_0009	SVDESLKLDSVSDSIDT	1285	96.5	543.5	642	0.6005	N	-	-	-
Ecaj_0889_0011	IAYQAMQQALNDQVDVL	1641.5	0	284.5	642	0.6002	N	-	-	-
ANPL_03250_0015	IDSSDLPLNISRETLQN	1820	96	0	639	0.5538	Y	Ecaj_0237_0013	IDSSDLPLNISRETLQN	0.5422
ANPL_03470_0011	GTTSKKMPYRAQGIDL	1206.3	711.8	0	639	0.5487	N	-	-	-
Ecaj_0728_0004	HCLTKQLAALRNENAKM	0	0	1912.8	638	0.6052	N	-	-	-
ANPL_02290_0003	DVDEGFPKGKMLDIGQA	1702.8	95	111.5	636	0.5319	N	-	-	-
ANPL_03100_0013	FLTGQNANFSSKVQSDS	90.5	1814	0	635	0.6078	N	-	-	-
ANPL_01555_0015	NTRLQVEHPVTELVTG	1092.8	803	5.8	634	0.5281	Y	Ecaj_0539_0013	MNTRLQVEHPVTELVT	0.5265
ANPL_01280_0001	DRKQRASNDSHDLSELL	1896.5	0	0	632	0.6197	N	-	-	-
ANPL_03005_0017	PSDWSKPIDKALGHFTH	1893.8	0	0	631	0.5401	N	-	-	-
ANPL_04040_0004	EFVRAQALELGLECHIL	1352.8	193.8	331.5	626	0.5316	N	-	-	-
ANPL_00785_0020	DRFDTMRSAKGTIRVSE	1777.8	94	0	624	0.5305	N	-	-	-
ANPL_03670_0001	RTNVTSSNKANDSNDSV	94.8	1676.5	101	624	0.6361	N	-	-	-
ANPL_02080_0005	KGAQIDDVELKKYLNSL	1777.3	90.5	0	623	0.5475	N	-	-	-
Ecaj_0671_0005	KDVREVVNEITVDKGSI	385.8	110.3	1373	623	0.6047	N	-	-	-
Ecaj_0196_0007	VEYEEVSNVMRLSQLSF	1768.8	95.5	0	621	0.6158	N	-	-	-
Ecaj_0547_0022	YLLDSGGQYLDGTTDIT	1764	98.5	0	621	0.5562	N	-	-	-
Ecaj_0842_0001	MFFMLPTNNAFSSSAVQ	1850	0	13	621	0.5832	N	-	-	-
Ecaj_0449_0008	IKVFLDNNVIGCVILAF	1751.5	106.3	0	619	0.5322	N	-	-	-
Ecaj_0493_0013	LGTRILKVDTAVVSALA	1762.8	95	0	619	0.5645	N	-	-	-
ANPL_03685_0030	TSIVDLVYRSCGQKETV	1854.5	0	0	618	0.5534	N	-	-	-
Ecaj_0431_0021	VHFYTKHQNNKNLDLSD	1755	95	5	618	0.5867	N	-	-	-
Ecaj_0668_0004	EKEPDVVLLDIWLKGSD	1486.5	276	91.5	618	0.532	N	-	-	-
Ecaj_0647_0004	DGTTTCSILTAKVIEEV	0	1548.3	299.5	616	0.5492	Y	ANPL_01055_0005	DGTTTCSILTAKVIEEV	0.5368
Ecaj_0748_0006	LQQGSCTLDSTNVKGLG	508	1327.8	9	615	0.6201	N	-	-	-
ANPL_00005_0013	ILINITGGSDMTLFEVD	919.3	918.5	0	613	0.5586	N	-	-	-
ANPL_00415_0048	FISTPSDPAHPYKLSIN	0	0	1830	610	0.516	N	-	-	-
ANPL_01510_0001	LLVFDIETIPDTDSCNN	1489.8	98	241.5	610	0.5359	N	-	-	-
ANPL_04670_0011	NSVSIAISQRSVVDSLI	1830	0	0	610	0.5851	N	-	-	-
Ecaj_0293_0014	ELHKNDNDKMSKEISAI	351.3	1372	105.8	610	0.5579	N	-	-	-
Ecaj_0921_0031	TERHESRRIDNQLRGRS	1729.5	98	2	610	0.5758	Y	ANPL_04030_0031	GTERHESRRIDNQLRGR	0.5698
Ecaj_0174_0029	MLSDTQSSSATKRDRVL	1727.8	94.5	0	607	0.6229	N	-	-	-
Ecaj_0704_0031	NYELNIPNQTIFVALDK	1730	88	0	606	0.5497	N	-	-	-
ANPL_01775_0005	KELQAVRDKALVLDIEK	1719	89	0	603	0.5416	N	-	-	-
ANPL_01560_0006	LRTQLMNARSVGGLEQF	1705.5	99	0	602	0.5594	N	-	-	-
Ecaj_0891_0017	GNASLGARLLSSNNEEE	0	96	1711	602	0.6028	N	-	-	-
ANPL_03350_0004	VKQFNDSMRDVDAVHEI	1595	105	104	601	0.5482	N	-	-	-
Ecaj_0293_0016	IKDLSSFDTANVLTMFG	1708.3	94	0	601	0.5369	N	-	-	-
Ecaj_0726_0006	SLKDMSNIDNLTIEVAV	685	1001	108.5	598	0.601	N	-	-	-
ANPL_04280_0003	LLDMDKAVARLCYALAN	1643.8	147	0	597	0.5335	N	-	-	-
ANPL_03010_0010	YVTALRSKDIMQFKEQF	1693.5	94.3	0	596	0.5314	N	-	-	-
Ecaj_0715_0032	SETNIHKQTTLIDVVER	1120	669.3	0	596	0.5865	N	-	-	-
Ecaj_0319_0040	QILKAKPDIQIIFISGY	110.5	1558	116.8	595	0.517	N	-	-	-
Ecaj_0577_0014	VSLTTSKLDKNRTIHLL	1773	0	10.5	595	0.5521	N	-	-	-
ANPL_01170_0006	SSEDERKMLDLLTDNST	1506.5	190.3	86.3	594	0.6168	N	-	-	-
ANPL_01690_0009	KPETAGLLDFVSGVVVV	1690.5	91	0	594	0.5588	N	-	-	-
Ecaj_0715_0093	GNFISKDIGEDLEMLVL	991.5	791.5	0	594	0.5485	N	-	-	-
Ecaj_0314_0017	DPYDVCINGGVDSVNSL	1171	606.8	0	593	0.5545	N	-	-	-
Ecaj_0941_0009	GLIYWIQKEDIFDKLSP	1471.8	194.3	112.5	593	0.5291	N	-	-	-
Ecaj_0723_0013	VKAASVLPCSDQDNN	1234	236.5	296.5	589	0.6081	N	-	-	-
ANPL_04495_0005	AESQRNGGTCAFIDAEH	1606.5	157	0	588	0.5631	N	-	-	-
Ecaj_0571_0005	FFDNDEDLIQSGGVEYL	1051.5	232.3	470.5	585	0.5604	N	-	-	-
Ecaj_0899_0005	DLSGLALSI	1654	101.5	0	585	0.5507	N	-	-	-
Ecaj_0015_0015	VTLDTEISNMAKKSLDA	1748.5	0	0	583	0.6098	N	-	-	-
Ecaj_0204_0021	KPLIDRMEIINISGYTE	1275.8	370.8	101	583	0.5472	N	-	-	-
ANPL_00930_0015	FTWLEDKAEIPTIDMLE	1349.8	392.3	0	581	0.5204	N	-	-	-
ANPL_02640_0002	FGGPDGGNGGNGGSVIF	1523	105.5	113.5	581	0.5749	N	-	-	-
Ecaj_0877_0015	LSTSTGFVNYDYTNWHF	1640.8	103.3	0	581	0.5827	N	-	-	-
ANPL_03730_0003	MDWMEQEKERGITITSA	799.5	330	608	579	0.5531	Y	Ecaj_0161_0003	DWMEQEKERGITITSAA	0.5482
ANPL_04500_0003	VSMGDSYVMESGMELWV	1198.3	429.5	105.3	578	0.6024	N	-	-	-
Ecaj_0417_0042	RDFINNNALNVQN	1249.5	377	107.8	578	0.5845	N	-	-	-
Ecaj_0555_0005	YEDSDIKNDDDVKSVDD	1013.3	511.5	203.5	576	0.5321	N	-	-	-
Ecaj_0110_0014	GFDFNTLDSRPEVKNLV	1413	199.5	110.5	574	0.5494	N	-	-	-
ANPL_01610_0051	DLFHDQSADIDSVGQSN	643	567	505	572	0.5732	N	-	-	-
Ecaj_0473_0002	FSELDKYQVKVLVAKSN	1617.3	98.8	0	572	0.5293	N	-	-	-
ANPL_03945_0002	NVLIEVSQNSCPVKYEV	1429.3	89.5	191.3	570	0.5581	N	-	-	-
Ecaj_0471_0006	VDNGFDHKMIIGCGQ	1710.3	0	0	570	0.5274	N	-	-	-
ANPL_00355_0004	LLVGTGSKNAREVDITG	828.8	876.8	0	569	0.6406	N	-	-	-
Ecaj_0417_0004	CNKIDIVIQSDGSVSVT	798.3	907.3	0	569	0.5771	N	-	-	-
ANPL_02640_0001	DEAKVYLRGGNGGNGCV	1491	107.5	106	568	0.5611	N	-	-	-
ANPL_00075_0016	QGYRDLCMQSNAVSIFE	1234.5	466	0	567	0.6022	N	-	-	-
ANPL_00275_0012	LHEAVGHGLESDFNRKK	1691	0	10.5	567	0.5337	Y	Ecaj_0100_0013	LLHEAVGHGLEGDFNRK	0.5278
ANPL_01495_0014	FAVIEENSRNLVSYGIV	485.5	1097	107.5	563	0.597	N	-	-	-
ANPL_01595_0029	MFYLGSQLTGGTGTGVV	1324	363.8	0	563	0.5644	N	-	-	-
Ecaj_0339_0010	SDIVVDVNTIKVEYDD	311	1267.8	108.8	563	0.5583	N	-	-	-
ANPL_02455_0010	EAVMQQRLFDNKKIEVI	1210.5	272.8	201.3	562	0.5225	N	-	-	-
Ecaj_0105_0007	LNGIDSLLSIVQMPKGI	1606	81	0	562	0.5507	N	-	-	-
Ecaj_0467_0001	KGAVDSGLMSGKTERTT	1684.3	0	0	561	0.6039	N	-	-	-
ANPL_00450_0010	DWDATHSPMFHQV	1576	102.5	0	560	0.5396	Y	Ecaj_0133_0009	YRNDWDATHSPMFHQI	0.5389
Ecaj_0787_0003	GFYGYQSSILFEEGETI	1182	146.3	345	558	0.5332	N	-	-	-
ANPL_00760_0015	KQVLDNSRALAGVLLAG	1050	622.3	0	557	0.5444	N	-	-	-
Ecaj_0221_0025	PDAIYDKDSMGRNIMHH	1136.8	99.3	434.8	557	0.5657	N	-	-	-
Ecaj_0839_0013	KQATFLEFSNDLQLKKL	1466.5	204.8	0	557	0.5592	N	-	-	-
Ecaj_0530_0056	NSSSGDSSVEDLHSTST	418.3	355.3	882.8	552	0.6249	N	-	-	-
Ecaj_0267_0013	KVAIFYSISNTQRGLSG	0	1642.5	0	548	0.5886	N	-	-	-
ANPL_01475_0011	RIEDCDNRKNLKKFISA	1343	299.3	0	547	0.5533	N	-	-	-
ANPL_01750_0010	SGRLHTSAATVAVLPEV	1631.5	0	6.5	546	0.5728	N	-	-	-
Ecaj_0286_0003	PTEVLSGSINVSSNDIR	1530.3	0	107.5	546	0.6049	N	-	-	-
Ecaj_0213_0014	KTATSNKEKRHASNFTV	1627.8	0	6.5	545	0.6356	N	-	-	-
ANPL_04020_0018	VGEGIDDLEIFSAAAFS	1338.5	178	114	544	0.5566	N	-	-	-
Ecaj_0032_0021	QRLHIQNTLNIVKNMDL	1139.3	381.8	110.3	544	0.5938	N	-	-	-
ANPL_00665_0004	YQRTHNGMHGQNGAAPL	0	104	1525.5	543	0.6089	N	-	-	-
Ecaj_0857_0005	NTVQSSAVESSDTSSAH	1148.5	290	179.3	539	0.6404	N	-	-	-
ANPL_02150_0003	DIEVNNCYMKHYS	1514.8	93	4	537	0.5278	Y	Ecaj_0310_0002	QADIEVNNCYMRHYSNI	0.5274
ANPL_01870_0002	ECATLEHLLLALTDDAD	1329	278.5	0	536	0.5396	Y	Ecaj_0464_0002	EYATLEHLLLALT	0.5215
ANPL_04350_0008	VQSRLKRDQQLSFLE	1420.3	188.5	0	536	0.5425	N	-	-	-
Ecaj_0072_0006	RNKKKSTLKESKNVVPD	96.5	0	1506.8	534	0.6041	N	-	-	-
ANPL_04210_0007	SKGEEDCGGRSSAKNLE	1594.5	0	3	533	0.6032	N	-	-	-
Ecaj_0308_0015	TALSSVNVDLSLDDDVE	675	819.5	100.5	532	0.5993	N	-	-	-
ANPL_04145_0001	VEVKAENLGGESILE	1287.8	193.5	108.5	530	0.5733	Y	Ecaj_0857_0001	QVKAENLGGESILEAPI	0.5625
Ecaj_0373_0007	DKKSTIHTKGAVDFVSI	1590.8	0	0	530	0.6104	N	-	-	-
ANPL_02825_0005	IFKEGSHYDLPIA	1372	98.5	115.8	529	0.5397	Y	Ecaj_0502_0005	LFKEGSHYDLP	0.5286
ANPL_01540_0006	ERLQGGGSTEERPSNHQ	462.5	1119.3	0	527	0.6061	N	-	-	-
ANPL_04575_0016	DDISHYSNSNNEATASF	0	1272	308.5	527	0.6141	N	-	-	-
Ecaj_0169_0024	NYYIADASATLDENNQF	1049	286	244.5	527	0.5662	N	-	-	-
Ecaj_0765_0038	TPIPRTLYMSLCGIKDL	1366.8	105.5	110	527	0.5558	N	-	-	-
Ecaj_0870_0015	NSNMEVSNISFSNFQNA	1355	209.5	7.8	524	0.6129	N	-	-	-
ANPL_03350_0022	PISAPATQITGTGCVET	1468.5	95.5	0	521	0.553	N	-	-	-
ANPL_04340_0001	CSIRSVPKRREAYFCTY	1551.5	0	6.8	519	0.5314	N	-	-	-
Ecaj_0214_0009	RAICDQNDILLIFDCVQ	1360.5	88	107.5	519	0.5168	N	-	-	-
ANPL_03015_0005	MFGVLAKKWGSVDFVVH	1445.8	101	7.5	518	0.5441	N	-	-	-
ANPL_03475_0009	AINYTISHDDGQGLWDI	1335.3	104.3	107.5	516	0.5575	N	-	-	-
ANPL_01565_0005	KHVVITSVDRDDLPDGG	1541.8	0	4.5	515	0.5251	Y	Ecaj_0537_0005	TSVDRDDLPDG	0.5163
Ecaj_0238_0002	DNLKNKTEHFDINRINE	1337.5	88.5	109.5	512	0.5404	N	-	-	-
Ecaj_0365_0016	VMDHVKNSSEFQD	1097.3	92	348	512	0.5524	N	-	-	-
Ecaj_0582_0013	YQYKKSDFDNSEKCMYM	1114.3	309.3	108.5	511	0.5688	N	-	-	-
Ecaj_0808_0008	SLQDSLANNDVAIVAGF	689.3	842.5	0	511	0.5895	N	-	-	-
Ecaj_0720_0012	SNSKLDVNGLRCVGNSS	1195	336	0	510	0.6242	N	-	-	-
Ecaj_0079_0014	EDIVSMEKSISIIYDQL	1068.8	188.3	270.5	509	0.6015	N	-	-	-
Ecaj_0629_0010	YKILSKQDYNLNKDSLY	1432.5	95	0	509	0.5652	N	-	-	-
ANPL_02750_0024	YTQTLEASLSESIELCT	1226.3	101.3	195	508	0.5985	N	-	-	-
ANPL_02515_0018	RIEMWIENLNWDWCISR	1315	96.8	108.8	507	0.5244	Y	Ecaj_0088_0019	IEGLNWDWCIS	0.5138
ANPL_04490_0003	VTASMGFSVNSLQHFCL	1514.3	0	1.5	505	0.6097	N	-	-	-
Ecaj_0468_0006	LTEAKQIDENAEVGDIM	299	1112.3	104.5	505	0.5615	N	-	-	-
Ecaj_0787_0010	TVDSEGYESLINFRISG	553.8	961.5	0	505	0.5295	N	-	-	-
Ecaj_0306_0035	ILRTNYYQGKDYLSIKL	1510.8	0	0	504	0.5349	N	-	-	-
ANPL_02080_0020	IKDLSSPDSANFLNL	1508	0	0	503	0.5464	N	-	-	-
Ecaj_0395_0004	CIEESQLSLNNIDAVAV	1229	92.3	186.3	503	0.6028	N	-	-	-
ANPL_01100_0008	KGFLTGMGIFSLFDM	971.8	534	0	502	0.53	N	-	-	-
ANPL_00915_0006	ESSRLRRENEELRAFFE	660.5	728.3	111.5	500	0.5351	N	-	-	-
Ecaj_0314_0014	LLGTSMTSEHLMYLWEI	587.8	799.5	109	499	0.564	N	-	-	-
Ecaj_0735_0003	QKLLNQCNELHSKYDDL	1264	99	131.5	498	0.617	N	-	-	-
Ecaj_0697_0035	LYDVTNIWDNVFVIFVS	776.5	609	106.5	497	0.5509	N	-	-	-
ANPL_01575_0010	TLRKQNRLKKSFFNSAL	1488.5	0	0	496	0.5605	N	-	-	-
Ecaj_0359_0018	VIDVDEAYSGVIME	1048	341.8	99.5	496	0.5217	N	-	-	-
Ecaj_0530_0058	VGDASDSSLNNATNNNE	189.8	1041	246	492	0.6205	N	-	-	-
Ecaj_0634_0005	FEIEILEKKTTIPQEKI	966.5	386	119.5	491	0.5505	N	-	-	-
ANPL_00420_0049	ASGSDEKTERVSVDVSV	1359.3	0	111.5	490	0.5875	N	-	-	-
Ecaj_0062_0029	NIDLPSKASKGDMQLSG	116.3	1355	0	490	0.6144	N	-	-	-
Ecaj_0929_0002	NNTSNNINTSNHLTMPI	0	1469.8	0	490	0.6415	N	-	-	-
ANPL_03600_0020	PARVSMPDFDIDFCQE	1385.5	82	0	489	0.5233	N	-	-	-
ANPL_04005_0001	IIDFGSQVT	1464	0	3.5	489	0.5587	N	-	-	-
Ecaj_0045_0014	FDLLDQEDS	1456.5	0	10	489	0.5314	N	-	-	-
Ecaj_0052_0001	SKILNEDKSFLKMLESL	1183.3	196	83.5	488	0.5386	N	-	-	-
Ecaj_0876_0001	AVITGSGRGIFAIVDLG	1364.8	86	12.5	488	0.5715	N	-	-	-
Ecaj_0062_0014	VLDSVELGSSEVMASVQ	199	1147	108	485	0.6294	N	-	-	-
Ecaj_0667_0018	KLNIELPICTSIYNLLY	1360	95.5	0	485	0.5509	N	-	-	-
ANPL_02695_0013	KGIVSGYDISVEVAMSW	1148.5	187.3	110.5	482	0.5434	N	-	-	-
Ecaj_0212_0028	IMATQRPSVDVITG	652.5	789.5	0	481	0.5634	Y	ANPL_03455_0031	IMATQRPSVDVITG	0.5581
ANPL_03075_0006	IKDRYAIAWMEISTGLF	985.3	340	115.5	480	0.5739	N	-	-	-
ANPL_04275_0006	HPNLDIVVVRENEEDTY	1336.8	103.5	0	480	0.5282	N	-	-	-
Ecaj_0084_0005	ELESKRSRAEVIDVSNL	1142	197.5	101.5	480	0.5767	N	-	-	-
Ecaj_0730_0009	IPVSKLRMQSLSTLQSE	819.3	486.8	131.5	479	0.6126	N	-	-	-
Ecaj_0099_0019	NITPQPETLPKCYSQEL	0	1431.5	0	477	0.5428	N	-	-	-
Ecaj_0530_0029	GAGSLWRALQALCTLYI	1427	0	0	476	0.5233	N	-	-	-
Ecaj_0895_0003	KYKTDEKSEKELTLFSL	187.5	1241.5	0	476	0.537	N	-	-	-
ANPL_03300_0005	LFSVGLFRDFLFFASVG	1305	97	9.5	471	0.5357	N	-	-	-
Ecaj_0064_0004	PDCVEQHDVLNLGIVSC	1311.5	101	0	471	0.5425	N	-	-	-
Ecaj_0837_0002	VNGVLNDNGLNMLIEEL	695.8	610.5	102.8	470	0.5559	N	-	-	-
Ecaj_0744_0006	FDKLSNMYRISNRTCYA	1302.3	103.5	0	469	0.6142	N	-	-	-
ANPL_02835_0016	HAYVNAEMILTVCLLLN	1296.8	97.5	8.5	468	0.5469	N	-	-	-
Ecaj_0485_0006	GSVLQHGLELDNHMILG	1036.8	366.5	0	468	0.5591	N	-	-	-
Ecaj_0868_0017	HSLICTTLLFSYGGILG	1160.3	243.3	0	468	0.5519	N	-	-	-
ANPL_02850_0002	FYFLESESGDIRGVCKN	1289.8	103.3	1.5	465	0.5777	N	-	-	-
ANPL_02605_0011	SDGEICIVYDFGGGTFD	1298.5	94.5	0	464	0.5368	N	-	-	-
Ecaj_0117_0008	MEILERVKLQDKFSMSI	961	432	0	464	0.5821	N	-	-	-
Ecaj_0823_0011	GEVTKTDVSLATARLSS	1000	195	193.3	463	0.6104	N	-	-	-
ANPL_01685_0006	LNIMTSVVMSLGMILLS	0	1380.5	0	460	0.5966	N	-	-	-
Ecaj_0635_0012	VQVDESIIGWKEFEMEV	561	710	107.5	460	0.548	Y	ANPL_01090_0011	QVDESIIGWKEFEVEVM	0.5391
ANPL_01045_0035	FDMSEFMEKHSVAK	1143.8	226.8	0	457	0.5777	N	-	-	-
Ecaj_0240_0005	VQYKWPNDVLINSKKIS	1273.8	90.5	0	455	0.5464	N	-	-	-
ANPL_01345_0005	ILGDKQKDVSQDFADRS	164	151	1047	454	0.5812	N	-	-	-
ANPL_01770_0016	YDIEVWMPAQNKYREVS	1149.5	103.5	109.5	454	0.5471	N	-	-	-
ANPL_04610_0007	REGRPFCGTSGMLLDK	1101.8	250	9	454	0.5304	N	-	-	-
Ecaj_0309_0018	FCTNIKRSSIITRQTNL	1270	93	0	454	0.6085	N	-	-	-
ANPL_02995_0008	PDKEENEKPEDISLLAV	1062	191	104.8	453	0.5676	N	-	-	-
ANPL_01870_0013	LDMGSLLAGTR	1259.5	96.5	0	452	0.5635	N	-	-	-
ANPL_03415_0018	LSTTPTNVDDLVALSRI	1133.5	222	0	452	0.566	N	-	-	-
ANPL_01550_0001	RILIEETSARQRLDSVI	1353.8	0	0	451	0.5598	N	-	-	-
Ecaj_0769_0003	CADNRRQFEEPKSALYF	1061	182.3	109.5	451	0.5415	N	-	-	-
Ecaj_0722_0002	KNNGKVEDSEKSSTLIE	195.8	1052.8	100	450	0.6241	N	-	-	-
Ecaj_0155_0018	SAITDLKERMKTAQDIL	1142.3	100.5	104	449	0.5558	N	-	-	-
Ecaj_0271_0006	IKSLGYDRQSMILHGMY	1263	84.8	0	449	0.5493	N	-	-	-
Ecaj_0444_0001	NVLKNNNNNKEDVGPSI	1182.3	164	0	449	0.6012	N	-	-	-
Ecaj_0795_0007	AHLSLLYSDDNKISKRV	1345.5	0	0	449	0.5372	N	-	-	-
ANPL_03780_0008	RHWFLLHDKYSACILAV	898	445.8	0	448	0.532	N	-	-	-
Ecaj_0067_0014	VDLQLSEDEKMLNDPNY	957	183.8	203.8	448	0.5426	N	-	-	-
ANPL_01675_0009	IPGNDDSIRSIDFFCRA	983.5	245	113.5	447	0.5293	N	-	-	-
ANPL_00645_0026	KATATVSLTSDVQDFSV	962.5	90	286	446	0.5985	N	-	-	-
Ecaj_0486_0012	TVTMDFDSLRAVQSGLG	1253.5	83.5	0	446	0.56	N	-	-	-
ANPL_02745_0021	SGRLCASTMQNEALFTK	1334.8	0	0	445	0.6128	N	-	-	-
ANPL_03685_0026	LTLQEGNPDEKDVQTFA	609.5	525.8	196	444	0.5301	N	-	-	-
Ecaj_0118_0006	DIEVDTSDVDE	1078.3	108.8	145	444	0.525	N	-	-	-
Ecaj_0387_0150	GAKEQVVNVIIRSDGTI	191.5	1139.5	0	444	0.5635	N	-	-	-
ANPL_01165_0026	LKAKILMVNANKNKIDL	1237	93	0	443	0.5638	N	-	-	-
Ecaj_0602_0001	NTLLDVADNSGARKVLC	1127.5	99	102.5	443	0.6014	N	-	-	-
Ecaj_0169_0008	RVIVSQMHRSPGVFFDS	1045.3	188	94	442	0.5466	Y	ANPL_03690_0006	RVIVSQMHRSPGVFFDS	0.5425
ANPL_01600_0031	DNILYRFSISQTWIQLL	1227	96.5	0	441	0.5434	N	-	-	-
Ecaj_0034_0036	QAQEILNANTKLNDNLA	190.5	1031	101	441	0.6293	N	-	-	-
Ecaj_0062_0046	SAVNALKDKSADEELMN	0	92.8	1230.5	441	0.5985	N	-	-	-
ANPL_01045_0036	IEKAHADVFNL	1113.5	101.3	101	439	0.527	N	-	-	-
Ecaj_0118_0009	NALDITGKNFKNVKIVI	1312.8	0	0	438	0.5411	N	-	-	-
Ecaj_0618_0003	KVSNFLDNKYIAKVNIE	1214.3	98.5	0	438	0.5461	N	-	-	-
ANPL_01375_0002	SAMQASRHIRLAMEEAL	0	97.5	1213	437	0.6036	N	-	-	-
Ecaj_0260_0033	IGSFVPAYSAHIGVIDK	1295.8	0	13.5	436	0.5224	N	-	-	-
ANPL_01050_0011	ALVQVYAAETKHSKLCV	1300	0	6	435	0.5789	Y	Ecaj_0646_0010	ETKHSKLCV	0.559
Ecaj_0374_0006	TLDKLTLRTTDEDWNKV	974.3	0	330	435	0.5489	N	-	-	-
Ecaj_0637_0007	SSNDTFPTAMHIAAVVE	1203.3	0	103	435	0.5508	N	-	-	-
ANPL_03730_0006	LLEMRSIIWEEDSLG	1099.5	94	107	434	0.5262	Y	Ecaj_0161_0009	EMRSIIWDEDSLG	0.5165
ANPL_00415_0128	NTVGMYLDWDTNEGKIS	983.5	206	109.5	433	0.5462	N	-	-	-
ANPL_04115_0003	LPMEATEENIDAIIKQI	862	274	163.3	433	0.5498	N	-	-	-
Ecaj_0495_0005	FENDYKTMNSSFMESII	493.5	704.5	100.5	433	0.5721	N	-	-	-
Ecaj_0761_0003	CGNNPDTTNNRMELTA	98	1200.8	0	433	0.5636	N	-	-	-
ANPL_00665_0040	LELATHDALELDSIVSA	835.3	295.3	166.8	432	0.5448	N	-	-	-
ANPL_00970_0037	ACAIDTAIRNHVAVGGN	1192	90.5	14	432	0.5548	N	-	-	-
ANPL_03835_0004	ESDKSGFSLCHVSRENF	868.5	425.8	0	431	0.6227	N	-	-	-
Ecaj_0315_0004	NVLEQSDEDEANSIVEE	375.3	195.3	718	430	0.5548	N	-	-	-
ANPL_02270_0010	LSIIKAKGWTSDDFLVT	854	283.5	148.3	429	0.5277	N	-	-	-
Ecaj_0366_0011	IYETILHEVLDFTNNHG	1181	101.8	0	428	0.5638	N	-	-	-
ANPL_02680_0016	DYNRSRQASITTDLIEV	846	207.3	228.5	427	0.587	Y	Ecaj_0388_0014	LEYNRSRQASITTDLIE	0.575
ANPL_00255_0003	GSSWDNDAKTRVALCVA	1276.8	0	0	426	0.5749	N	-	-	-
Ecaj_0921_0012	SRSEMVQRGFNYAIVDE	1191.5	85.5	0	426	0.5428	N	-	-	-
ANPL_00005_0008	NQNLFRLANENTTFAD	1165.3	0	108.5	425	0.5304	N	-	-	-
ANPL_02065_0021	GTLDSGQIYNFCGVVGL	1180.8	84	8	424	0.552	N	-	-	-
ANPL_01245_0007	EYTKVMSLSV	569.8	700.5	0	423	0.6094	N	-	-	-
ANPL_03890_0002	GFDVKFSTGTDEHGQKV	1184.8	85	0	423	0.5424	N	-	-	-
ANPL_04495_0008	LVNSGAVDVIVVDSVAA	678.3	294	297	423	0.5699	N	-	-	-
Ecaj_0032_0006	GPGEFSLRAFLNNKVDL	1258.3	0	10.5	423	0.5371	N	-	-	-
Ecaj_0088_0034	HFPVSLENDLKAVCNAD	1172.8	97.3	0	423	0.5343	N	-	-	-
Ecaj_0513_0005	YGMLVSSALIMFCIANL	1160	107.5	0	423	0.5583	N	-	-	-
ANPL_02995_0066	SSSTQSSEVAHVESCRS	1265.5	0	0	422	0.6331	N	-	-	-
ANPL_03650_0008	VPHNNGLELFMLTNSVT	928.5	139	194	421	0.6098	N	-	-	-
Ecaj_0538_0002	ESSESINNVFHDIEVLE	509	633	118	420	0.5845	N	-	-	-
Ecaj_0754_0005	CKSVMQEVEEKLDGQLI	1158.5	96.3	4.8	420	0.5879	N	-	-	-
ANPL_02635_0009	SLKRMSVSNAVMEMELL	440.5	707	110	419	0.6107	N	-	-	-
ANPL_01895_0007	VAKLTSSGGVIGELSRT	0	1253	0	418	0.6085	N	-	-	-
Ecaj_0157_0014	PRNQVLLLCTGCQGEAL	1154.3	101	0	418	0.5772	N	-	-	-
Ecaj_0731_0012	LQVQDVQVDHNNERDNA	922	228.5	96	416	0.6059	N	-	-	-
ANPL_03770_0003	QYGVTDKALLEACSRLN	1132	0	111.8	415	0.5404	N	-	-	-
Ecaj_0279_0005	TGISSIQTCSNSTYDIS	1246	0	0	415	0.6161	N	-	-	-
Ecaj_0354_0005	DLAVHSVKDI	1182.3	63.3	0	415	0.5493	N	-	-	-
Ecaj_0891_0004	LLDMDKAVNRICEAIYN	1159	86	0	415	0.5288	N	-	-	-
ANPL_03635_0006	EIISFSGETVTLFEGCL	0	375.3	865.5	414	0.5679	N	-	-	-
ANPL_03690_0016	IMDYMSSVNFDNAMPC	840.5	237	163.5	414	0.5744	Y	Ecaj_0169_0018	MIMDYMSSVNFDNAMPC	0.5738
Ecaj_0204_0006	ANVSVVYESDLVIDDKL	1066.5	174.8	0	414	0.5552	N	-	-	-
Ecaj_0320_0010	LNIKKNGLIVADNTLLF	1132.8	105	0	413	0.5278	N	-	-	-
Ecaj_0445_0005	ATGSLNKNILDINSSTS	1238	0	0	413	0.6075	N	-	-	-
Ecaj_0278_0006	VKINANIGNSVVSSNIE	119	1111.5	5	412	0.5598	N	-	-	-
ANPL_00695_0006	HTNACIDHLTTLNMLEM	881.5	350	0	411	0.5819	N	-	-	-
Ecaj_0146_0013	KKCIDTGMGLERISAVM	1029	93.8	111	411	0.5692	N	-	-	-
Ecaj_0520_0002	DVLHNNNNAPNIQVIES	883.5	151.5	197.5	411	0.6102	N	-	-	-
Ecaj_0824_0002	SSNDNGDSTTEQHDTNT	572.5	557.8	103.5	411	0.6386	N	-	-	-
Ecaj_0736_0005	FFSDQVSEYEDLKESCI	988.5	100	141	410	0.5775	N	-	-	-
ANPL_01420_0021	YAANVFTHKTLTG	217	1011.3	0	409	0.5385	Y	Ecaj_0566_0023	AANVFTHKTL	0.5342
Ecaj_0525_0003	TSMIGYQHTITDP	0	0	1225.5	409	0.5618	N	-	-	-
Ecaj_0921_0017	RAHKIFALDKDYIIKNG	1226.5	0	0	409	0.5188	N	-	-	-
ANPL_01520_0005	DTGATDVVLSASDAHKI	1223.8	0	0	408	0.5662	N	-	-	-
ANPL_03285_0001	DNSIENSIVSVCDILLC	1123	97.5	0	407	0.5667	N	-	-	-
ANPL_00520_0006	ALFDEDTVSVYLLCYVG	1002.5	104.5	112	406	0.532	N	-	-	-
Ecaj_0404_0010	NNNNITNKNSISIKTNE	0	1217.3	0	406	0.6471	N	-	-	-
Ecaj_0588_0007	GFRKGDSAPMAIIELVD	310.8	903.5	0	405	0.5558	N	-	-	-
ANPL_03675_0036	STYSQLSDVQLESALGL	1106.5	104.3	0	404	0.619	N	-	-	-
Ecaj_0068_0003	KTSSKRNAEVNATGNLH	1182.3	0	25.3	403	0.6114	N	-	-	-
Ecaj_0210_0011	SLHDSKGTMLKQDLDML	1110.3	94.5	3	403	0.6069	N	-	-	-
Ecaj_0607_0002	LVADLIRGKDVSVAMMY	803.5	304	102.8	403	0.5711	N	-	-	-
Ecaj_0657_0011	LGESVEDRAKMLLTLAN	1111.5	96	0	403	0.5431	N	-	-	-
ANPL_00365_0001	LLGVISVNYTLELHDVG	797.8	294.3	112.5	402	0.5708	N	-	-	-
ANPL_01510_0007	WSNYFQRYSVDW	974.8	109.5	117	400	0.5361	Y	Ecaj_0549_0007	WNNYFQRYSVDWHCDL	0.5318
ANPL_01555_0018	SGRISHYSEPPANTNLR	1199	0	0	400	0.5302	N	-	-	-
ANPL_02015_0011	EEVKKMALAVTYGADTV	993.5	93.5	111.5	400	0.5466	N	-	-	-
ANPL_04415_0003	NCDHSWPYSPAPQNTPE	594	485.8	121.3	400	0.5402	N	-	-	-
Ecaj_0377_0015	YSSYNYEDTNITQSWDT	1107.5	88.5	0	399	0.6015	N	-	-	-
ANPL_03285_0075	LVSRYNKLSATKEENSL	169	199.5	824	398	0.6023	N	-	-	-
Ecaj_0793_0004	SLSFEALSRGAESALLI	1192	0	0	397	0.6179	N	-	-	-
ANPL_01110_0006	SLFFDVSKKLKVQTIHG	1092.5	91	0	395	0.5336	N	-	-	-
ANPL_03090_0011	LVEAFSRAENAAFISGN	0	1186	0	395	0.5555	N	-	-	-
ANPL_01770_0015	RTMLLCSGDMGFSASMT	1031.3	150	0	394	0.5819	N	-	-	-
ANPL_03285_0070	KANDDTYSVTHSAEVDT	942.8	0	240	394	0.6064	N	-	-	-
ANPL_04550_0001	SMSNNVDGYSSFLIVAG	102.3	1080.5	0	394	0.5818	N	-	-	-
Ecaj_0502_0021	LYDNYKTSENSKTIK	1077.8	100	0	393	0.5613	N	-	-	-
ANPL_01025_0013	WDGDTKSKDTLAFVGKG	378.5	234.5	562.5	392	0.5365	N	-	-	-
ANPL_03685_0064	VLTEAAFSGKEDSLYGL	1079.5	95	0	392	0.5555	N	-	-	-
Ecaj_0148_0016	ANFLDVGGGASQKTVTE	1177	0	0	392	0.5668	N	-	-	-
Ecaj_0170_0019	CSAFNADFDGDQMAVHI	541.3	531.5	102	392	0.5383	N	-	-	-
Ecaj_0297_0043	QNFEYNSLNTENTQLSM	683.3	378.8	113.5	392	0.6342	N	-	-	-
ANPL_02295_0004	PEVVRRISDTSFGVLIC	964	100.5	108.5	391	0.5683	N	-	-	-
Ecaj_0230_0010	TRDRIKVDITTKVLLST	978.5	195.5	0	391	0.5422	N	-	-	-
ANPL_03320_0016	LTELKKLETAHASGARQ	106.8	1061.8	0	390	0.5712	N	-	-	-
Ecaj_0758_0001	KQDAKNRMEKTLSVYLS	382.8	785.8	0	390	0.5717	N	-	-	-
Ecaj_0728_0006	SALERQLQLSNKQMVLK	877	289.8	0	389	0.6192	N	-	-	-
Ecaj_0187_0035	LDITDKDKLEMLCHQAK	1165	0	0	388	0.5588	N	-	-	-
Ecaj_0488_0002	LNASVGEEVTLSNVIAL	1165.3	0	0	388	0.5966	N	-	-	-
Ecaj_0647_0010	EKTDGMQFDRG	1058	104.5	0	388	0.5349	Y	ANPL_01055_0011	EKTDGMQFDR	0.5322
Ecaj_0764_0001	NTTTNTSTSANATESTT	100.5	94.8	969.5	388	0.6582	N	-	-	-
ANPL_00790_0004	IKVKNEYDSTLTFRRSC	1052.3	107.5	0	387	0.5337	N	-	-	-
ANPL_03510_0003	FLEAENPEKDISMYINS	988.3	91	82.5	387	0.5415	N	-	-	-
Ecaj_0522_0002	SDNSGGNHDKDVAVLAS	328	832	0	387	0.6103	N	-	-	-
Ecaj_0647_0015	GDRRKDMLGDIAILTGA	372.5	788.3	0	387	0.5457	Y	ANPL_01055_0017	DRRKDMLGDIAV	0.5356
ANPL_02275_0008	YSKLGGSIDDSLGEAFD	859.3	197.5	102.5	386	0.5711	N	-	-	-
Ecaj_0463_0037	LQVKDVSSYLHLLSLSD	1158.5	0	0	386	0.6032	N	-	-	-
ANPL_00755_0003	ATKRNMELLEEKLSVIA	646.5	401.3	108.3	385	0.5732	N	-	-	-
ANPL_01045_0016	FIDELHMLVGAGSTGDS	953	93.5	101	383	0.5858	N	-	-	-
ANPL_02015_0016	GAIMAQWCLAHNKENF	1039.3	102.5	0	381	0.5409	N	-	-	-
ANPL_03010_0011	RSVDILMVDDVQFISGK	757.5	385.5	0	381	0.5466	N	-	-	-
ANPL_04515_0011	VAIGQKNSSIARVVDKL	1141.5	0	0	381	0.5571	N	-	-	-
Ecaj_0137_0018	ARAYNSVIPSSGKVLTG	222.3	919.3	0	381	0.5689	N	-	-	-
Ecaj_0784_0016	KVGIGPGSICTTRIVTG	796.5	336.5	10	381	0.5344	Y	ANPL_00565_0016	VGIGPGSICTTRIVTGV	0.5262
Ecaj_0183_0007	HTRYQYTRSNNMDVWNV	852	289.3	0	380	0.5593	N	-	-	-
Ecaj_0279_0003	YKKHIDNNQYCISSNDR	1137.3	0	1.5	380	0.5568	N	-	-	-
Ecaj_0544_0027	VGVVDADLGLNNSDLRA	1133.8	0	6.8	380	0.5648	Y	ANPL_01540_0025	VGVVDADLGLGNSDLRA	0.5517
Ecaj_0052_0018	SFYNITYRDNMWQLKDV	1021.5	107	0	376	0.5561	N	-	-	-
Ecaj_0566_0026	KTAYELDQRWIIEHTSD	1009.8	104	14	376	0.5366	N	-	-	-
Ecaj_0629_0042	VAMTRAEDELYITGTSP	128.5	101	898.5	376	0.5509	N	-	-	-
Ecaj_0783_0006	LNMVAIDTNKNQHNAIA	1033	95.8	0	376	0.6104	N	-	-	-
ANPL_01730_0010	RSDGTPTYQLAVVVDDH	9.5	1116.3	0	375	0.5552	N	-	-	-
Ecaj_0467_0028	VIVVPVSAKEKINLDQL	1125.8	0	0	375	0.5695	N	-	-	-
Ecaj_0005_0001	DYYELLGVSKNATS	1018.5	102.3	0	374	0.5256	N	-	-	-
Ecaj_0046_0005	ITLNGKDTQLIRGECIH	1111.5	0	7.5	373	0.5568	N	-	-	-
Ecaj_0357_0008	AIAVMTQLMDLSITGIE	920.5	94.5	104.3	373	0.5996	N	-	-	-
Ecaj_0570_0011	SDMSEVSVQSVLELLSA	440.5	678	0	373	0.6071	N	-	-	-
Ecaj_0582_0008	LGLVFNSGVLLVCSMIT	1015	105.3	0	373	0.5609	N	-	-	-
Ecaj_0778_0004	KSIINQIKKKDKEFSLK	417.5	583.3	116.8	373	0.5398	N	-	-	-
ANPL_01605_0011	VVTGRVHDARTVGVDLP	1116	0	0	372	0.5418	N	-	-	-
ANPL_04155_0011	QNLQKYDMARRVRLCRA	1115.8	0	0	372	0.5358	N	-	-	-
Ecaj_0513_0014	LRDSLLKEVSAYNNTID	1015	101	0	372	0.6028	N	-	-	-
ANPL_01000_0027	YDLLSYPNVGMSGLLKI	925.8	186	1.5	371	0.5363	N	-	-	-
Ecaj_0174_0019	EVSNSDVFACNSGNGGN	510.5	495	106.5	371	0.6131	N	-	-	-
Ecaj_0555_0012	QKEIEQDLSYLQSTWRS	905	95.5	112.8	371	0.5705	N	-	-	-
ANPL_01810_0003	VLLSLELMLLGVNINFA	967.3	144	0	370	0.6041	N	-	-	-
ANPL_03685_0029	KELTFDLINQVLTVKEI	919.8	189.8	0	370	0.5474	N	-	-	-
Ecaj_0564_0001	VVGLQWGDEGKGKVVDW	781	214	115.8	370	0.5479	Y	ANPL_01430_0001	VVGLQWGDEGKGKIVDW	0.5441
Ecaj_0882_0004	VNADYKVTEHEGVCIYD	1012.3	98	0	370	0.5321	N	-	-	-
ANPL_01495_0017	ILVTEHNMPRSEQSGKT	742	196.5	169	369	0.6199	N	-	-	-
ANPL_00710_0005	RAVLIFTSVGII	1103.5	0	0	368	0.54	N	-	-	-
ANPL_00815_0007	WGKYTWGTWWVWDARLT	838.5	149	117.5	368	0.5515	N	-	-	-
ANPL_02695_0027	HKKDTYIKNDEALSDYI	908.5	91.8	104.5	368	0.5387	N	-	-	-
Ecaj_0062_0037	QSAQVELVSVDQIVISG	151.5	849.5	101.8	368	0.6101	N	-	-	-
Ecaj_0405_0006	ILTKELDGLCVILPTET	1005.5	99.8	0	368	0.5383	N	-	-	-
ANPL_02880_0011	VGLIVYSADQVESFDAL	1008	92	0	367	0.5402	N	-	-	-
Ecaj_0467_0006	QEQISRMNALQNANIHE	906.5	195	0	367	0.6079	N	-	-	-
ANPL_04280_0012	GIDELPTTYHLGFSIGP	1099	0	0	366	0.5308	N	-	-	-
Ecaj_0935_0002	IEDALSRAKAVNLDLVE	995.8	102.5	0	366	0.5539	N	-	-	-
ANPL_03690_0021	DGVVTDTVTYLLATQEG	137	189	765.8	364	0.5444	N	-	-	-
Ecaj_0239_0031	TLSTEQLEQEIASANEE	843	95	155	364	0.6315	N	-	-	-
Ecaj_0359_0010	DANAPFSMLLTLLE	898.5	194	0	364	0.5256	Y	ANPL_01875_0011	DAPFSMLLTLLE	0.5203
Ecaj_0394_0003	MTGVYYPIGGSICRFIT	561.3	531	0	364	0.5216	N	-	-	-
Ecaj_0944_0012	AVETKKILDSNIEVSAT	970	0	120.5	364	0.5578	N	-	-	-
Ecaj_0098_0002	HTVLIMGEEVGEYQGAY	3	1076	8.8	363	0.549	N	-	-	-
Ecaj_0531_0017	RKWQSDNNRSSDIGLLT	555.3	534	0	363	0.5846	N	-	-	-
Ecaj_0921_0010	DTNDLERKNAYQCDILY	877	98.8	112.8	363	0.5596	N	-	-	-
ANPL_01395_0004	NTRAEALSIEKLCVLAN	1085	0	1.5	362	0.6081	N	-	-	-
ANPL_02960_0002	PLSTRFRGEHALRRYDS	1085	0	0	362	0.5264	N	-	-	-
Ecaj_0221_0051	NALQERCGNMHRRPSKL	1085	0	0	362	0.6186	N	-	-	-
ANPL_01600_0030	FLIDAMTGGKGANFEFM	0	977.5	104.8	361	0.5388	N	-	-	-
ANPL_03600_0040	KSPMKRTMESLIRSGAL	978.3	101.8	4.3	361	0.5641	N	-	-	-
ANPL_03960_0001	LLLVMYMSQGASGTSLD	7	1076	0	361	0.5977	N	-	-	-
ANPL_00125_0033	PELRTNRENLALWLVEI	877	189.5	13	360	0.5594	N	-	-	-
ANPL_01855_0001	RDVAEQRGLDLGVVVEA	986	93.5	0	360	0.5473	N	-	-	-
ANPL_04490_0006	SSERCTLRRHGACKTG	1078	0	2.5	360	0.6173	N	-	-	-
Ecaj_0665_0005	GIDLVAMCVNDVLAQGA	1081	0	0	360	0.5395	N	-	-	-
Ecaj_0083_0001	ENFDNQVKADSVGEVIS	247.8	193.5	635.5	359	0.5648	N	-	-	-
Ecaj_0169_0005	VLEFVSYSI	980.5	97.5	0	359	0.5212	N	-	-	-
ANPL_01530_0009	LYGTDESSGLSAKCSHL	0	0	1072.5	358	0.6042	N	-	-	-
Ecaj_0601_0004	INIAKPINLSNIALFDS	659	89.8	324	358	0.5626	N	-	-	-
ANPL_02990_0011	AGRIHRAMDTLANVVSA	976	96	0	357	0.5693	N	-	-	-
ANPL_03455_0028	RVVQTGFDRTTGAAIFS	961.5	106	0	356	0.5202	N	-	-	-
ANPL_03940_0003	VYDILSGKSSNPTSKKL	1063.8	0	4	356	0.5693	Y	Ecaj_0818_0003	VYDILSGKSTNPTSKKL	0.5477
Ecaj_0492_0004	PIVNENSKVLLFHELNT	106.5	962.5	0	356	0.5614	N	-	-	-
ANPL_01440_0013	GNVMYEAQGALMSCHLL	873.5	192.5	0	355	0.546	N	-	-	-
Ecaj_0240_0008	IKQHNINFTLSNLELLE	494.5	569.3	0	355	0.559	N	-	-	-
Ecaj_0323_0005	VEVLKENNAIDDNVVIN	767	190.8	106.5	355	0.5433	N	-	-	-
Ecaj_0751_0006	HDACLDTNRSQSFENAM	969	95	0	355	0.5914	N	-	-	-
Ecaj_0617_0021	LFMRGEEIQVKVLSIDT	754.8	101	206.3	354	0.5564	N	-	-	-
Ecaj_0425_0001	LKCNKCYYIGNTEESGE	768.5	183.5	108	353	0.5864	N	-	-	-
Ecaj_0939_0018	CRIAAWYDNEWAFAMRM	963	97	0	353	0.526	N	-	-	-
ANPL_02345_0009	SLIKEVLDDRWGGHIRM	795.5	142.5	118.5	352	0.5206	N	-	-	-
Ecaj_0469_0024	PGTTGEFMKYIPIALIT	970.3	86	0	352	0.5255	N	-	-	-
Ecaj_0870_0010	GIDGSFANFSEAELTLV	765	92	198.8	352	0.5493	N	-	-	-
ANPL_01430_0009	ISYHNLLRKASGLDVFR	951.8	101.5	0	351	0.5438	N	-	-	-
Ecaj_0349_0002	CSKNDISKIEILLFLNW	850	94	109	351	0.5726	N	-	-	-
Ecaj_0611_0002	IFSVDYRPDILKMVVNW	815.3	127.5	109	351	0.5359	N	-	-	-
ANPL_00420_0071	GDERDTAARDKVIAAID	937.5	0	111	350	0.5182	N	-	-	-
ANPL_01980_0001	RRSTNPIICALDTTDFD	845.3	101.5	103.5	350	0.5756	N	-	-	-
ANPL_04460_0002	QVGRLSIAVLLLQDFAV	455	95	500	350	0.5918	N	-	-	-
Ecaj_0078_0014	NKSSEMLKLIENKIDMK	953.5	97	0	350	0.5732	N	-	-	-
Ecaj_0835_0035	YYDMKDTSHHKDICWKT	959	88.5	0	349	0.5435	N	-	-	-
ANPL_03370_0004	TMPFSQQDYGIELLEMA	720	211	112	348	0.5687	N	-	-	-
Ecaj_0170_0035	IISNFREGLNVFEYFNS	395.5	560.5	88.8	348	0.5275	N	-	-	-
Ecaj_0780_0001	FEGIDGSGKTTQSHLLT	260	785	0	348	0.5812	N	-	-	-
ANPL_00265_0001	RAKEHTDTNKLLLELPT	939	102.3	0	347	0.5412	N	-	-	-
ANPL_00860_0004	ANKTNCVVFDYLGHGDS	1038	0	0	346	0.5574	N	-	-	-
ANPL_01090_0046	EAVFSFSRFESADPLLG	154.3	526.3	357.8	346	0.5319	N	-	-	-
ANPL_03810_0005	LEAIEAEIELIVCITEG	194.5	199	645.5	346	0.5194	N	-	-	-
ANPL_02585_0004	IGADSKEVIFTSGATES	0	411.5	617	343	0.5886	N	-	-	-
ANPL_04495_0013	KFYTSVRLDIRKISSIK	935.5	92	0	343	0.5491	N	-	-	-
Ecaj_0025_0005	PLLDGTEESNYEHAVMI	654.8	370.5	0	342	0.5758	N	-	-	-
Ecaj_0526_0018	TEVIDSLKQHLNIKLSN	920	104.5	0	342	0.5755	N	-	-	-
Ecaj_0672_0008	YQLDMEMSFVTQED	811	194.8	21	342	0.5472	N	-	-	-
Ecaj_0730_0006	DLALDNQANLCTKKAVQ	1026	0	0	342	0.6105	N	-	-	-
ANPL_00735_0021	RDIFQDASVYAMAALLV	829	192	0	340	0.5671	N	-	-	-
Ecaj_0063_0012	QSPGKEQHLPSGGDIPL	871	143.5	0	338	0.5605	N	-	-	-
Ecaj_0294_0001	LTDFFPYVSRTLESIFS	577	322	115	338	0.5504	N	-	-	-
Ecaj_0746_0008	SKKIHEAWKDKNKDGTV	1013	0	0	338	0.5992	N	-	-	-
Ecaj_0227_0009	ILHQINNNQKKHVLVFT	907.3	96	0	334	0.6202	N	-	-	-
ANPL_03685_0055	RVVVDWKMHLQGANL	998.5	0	0	333	0.5519	Y	Ecaj_0170_0051	ISNRVVVDWKLHLQGAN	0.5459
Ecaj_0099_0005	PNSPDQEPSPPERSLLS	0	884.5	114	333	0.5301	N	-	-	-
Ecaj_0221_0048	IVKTHQDASKLERLTLK	740.3	242.5	15	333	0.6068	N	-	-	-
Ecaj_0894_0005	IMRGMSQNQLANKLGIT	997.8	0	0	333	0.5851	N	-	-	-
ANPL_00775_0022	TIVHLLLRMYDTSQGSI	984.3	8	5	332	0.6128	N	-	-	-
Ecaj_0231_0011	ISLSEVTTPNKIHNFNA	628.3	366.3	0	332	0.5727	N	-	-	-
ANPL_01875_0003	QDVGERVMDSNDLEKER	638.3	189.3	164.3	331	0.5548	N	-	-	-
ANPL_04170_0003	VLAVALDQLSKWYAAAL	992.8	0	0	331	0.5725	N	-	-	-
Ecaj_0716_0011	VISSSIESSDGDFSISG	0	992.3	0	331	0.5882	N	-	-	-
ANPL_04460_0024	RAEAYSKCESGTKKTEE	794.5	102.5	92	330	0.6044	N	-	-	-
Ecaj_0128_0004	EAAQLINRMENEGTATS	0	989.8	0	330	0.5944	N	-	-	-
Ecaj_0191_0011	GLMSKNMDRDIIHQSSG	852	138.3	0	330	0.6056	N	-	-	-
Ecaj_0864_0003	IDRDIIISEALSVKSIR	775.8	107	106	330	0.5459	N	-	-	-
ANPL_02370_0003	AHIDHGKSTLADRLIES	890.5	97.5	0	329	0.5433	N	-	-	-
ANPL_01680_0011	VALESTVKDLEGIAGFA	880.5	104	0	328	0.5505	N	-	-	-
Ecaj_0929_0016	QQQFNSILDKLK	889.5	93	0	328	0.5893	N	-	-	-
ANPL_02688_0013	EAESELVSGYNVEYSSM	0	876	103.5	327	0.587	N	-	-	-
ANPL_00285_0008	EGIAAHAVVL	872.3	106.5	0	326	0.5325	N	-	-	-
ANPL_00085_0006	RSRKEAEKKRRELLDRC	773.3	91.5	111.5	325	0.5558	N	-	-	-
ANPL_02150_0004	VCMMLSAFSNMETIHVA	434	541	0	325	0.5569	N	-	-	-
ANPL_04160_0004	LYALYESGE	861	100.5	14	325	0.5507	N	-	-	-
Ecaj_0039_0003	SLALLSDAGHMFTDFIS	214.5	754.8	6.5	325	0.6046	N	-	-	-
Ecaj_0166_0008	GLMPNPKFNTVTFELA	254.8	716.5	0	324	0.5286	N	-	-	-
Ecaj_0495_0008	FITVENVKTYKILVWTT	0	0	971.8	324	0.5326	N	-	-	-
Ecaj_0221_0047	SSASSTEGSGEREMQNE	728.8	239.5	0	323	0.6441	N	-	-	-
Ecaj_0394_0009	LKLLNEKGWTRKDFSVM	758	97	115	323	0.5327	N	-	-	-
Ecaj_0622_0001	VFDIQTPFKLKNSLFCG	962.3	0	7	323	0.5498	N	-	-	-
Ecaj_0921_0034	QHKVESRNYDIRKSLLK	866	96.5	6.5	323	0.5414	Y	ANPL_04030_0034	KVEARNYDIRK	0.5212
Ecaj_0062_0036	SSDKLSYDTQGNVLKTK	741	220.8	0	321	0.6198	N	-	-	-
Ecaj_0118_0017	AIAMLAREYVSDEVSDA	590.3	92.5	280	321	0.5516	Y	ANPL_00370_0017	AIAMLAREVVSDEVL	0.5314
Ecaj_0187_0001	FVHLRSHSDYSLLHGMV	862.8	98.5	0	320	0.5808	N	-	-	-
ANPL_01480_0008	GSGQKTIVVYDLGGGTF	945.5	0	11	319	0.5454	N	-	-	-
ANPL_04635_0022	IKIVVIVLLLAVGVAVY	856.8	99.8	0	319	0.5202	N	-	-	-
Ecaj_0256_0002	FKTQNEKKLSDISAKSA	663.5	0	294	319	0.5675	N	-	-	-
Ecaj_0878_0002	VSGGIDSMVLLHLSAQH	957.5	0	0	319	0.5898	N	-	-	-
Ecaj_0467_0034	LGLNNVPNSGSSFIVVD	119	107	728.5	318	0.5875	N	-	-	-
Ecaj_0874_0008	QVEQELIDLTCEI	689.5	151.8	111.5	318	0.5482	N	-	-	-
ANPL_02690_0025	TELAVRSPGDSKEDWTI	17.5	93	841	317	0.5575	N	-	-	-
Ecaj_0587_0027	NMVFAEKLGYSSELLLI	711	239.3	0	317	0.5651	N	-	-	-
Ecaj_0744_0003	EEQLLIKQTAKQLMGEV	853.5	97	0	317	0.6149	N	-	-	-
Ecaj_0845_0010	ARDLNIGTATEFLQTDA	946.8	0	0	316	0.5823	N	-	-	-
ANPL_01590_0025	FFDKDNGAEI	676.8	139.8	127	315	0.5161	N	-	-	-
ANPL_02610_0001	FVSPDGTKETYEAYEGE	91	589	266.3	315	0.5365	N	-	-	-
ANPL_04380_0002	VDLDISWGESLVILGES	845.3	101	0	315	0.5956	N	-	-	-
ANPL_02995_0080	LSGASTTTGCAVAMVGE	644.8	295.8	0	314	0.6097	N	-	-	-
ANPL_03505_0013	FIQISTDNILFI	738	99.3	103.3	314	0.5426	Y	Ecaj_0203_0013	FIQINTDNILFI	0.5366
Ecaj_0404_0015	LFPLSMDYNKTNNEGLT	614.5	327	0	314	0.5835	N	-	-	-
Ecaj_0477_0001	IDAGITLNHFLILGAIL	843.5	92.5	5	314	0.5512	N	-	-	-
Ecaj_0889_0003	DQETLEELKELLITADV	754.8	80.5	103	313	0.5429	N	-	-	-
ANPL_03370_0016	DRRENQEHYESIGEPGV	0	830.8	106.5	312	0.5598	N	-	-	-
Ecaj_0001_0014	KKCATYLNDIKLDSE	625	197.5	113.8	312	0.5509	N	-	-	-
ANPL_01530_0011	EIFMELAASNQQQGHLC	591.5	342.8	0	311	0.6319	N	-	-	-
Ecaj_0795_0002	DTDTQRSQEEYIKEIEN	594.8	231.5	105.5	311	0.5211	N	-	-	-
ANPL_00650_0001	LRLDMSVSNGSAGQVRY	832.5	94	3.5	310	0.6148	N	-	-	-
Ecaj_0379_0002	ITLLRIAQDESLLNAFS	930.5	0	0	310	0.5498	N	-	-	-
Ecaj_0148_0011	MLSTDANQVEINPLVET	926.5	0	0	309	0.5721	N	-	-	-
ANPL_00215_0007	EMELWCRKNNIIALDAQ	721.8	202.3	0	308	0.5632	N	-	-	-
Ecaj_0693_0003	IERENLEKLEAAKALKL	722.3	202.8	0	308	0.5291	N	-	-	-
Ecaj_0783_0013	TNIKIKKDNDITITLLF	731.5	192.5	0	308	0.551	N	-	-	-
ANPL_00365_0013	VTHNHLLANKSDILLSL	920.8	0	0	307	0.6011	N	-	-	-
ANPL_04495_0001	HEKKTTETKESAVDNAI	921.5	0	0	307	0.6098	N	-	-	-
Ecaj_0690_0002	HNLVDSWVATSDVSSIN	819	0	101.5	307	0.599	N	-	-	-
ANPL_00665_0026	FLDQESHSTTSHTSSLD	589.5	229	99.5	306	0.6139	N	-	-	-
ANPL_03240_0007	TYIAESSSTDIRYLHYG	822.8	95	0	306	0.5738	N	-	-	-
Ecaj_0387_0039	NRLHLLNKT	917	0	0	306	0.5509	N	-	-	-
Ecaj_0897_0002	NSIDIEYNEQPIKKLSR	715.5	201.5	0	306	0.5685	N	-	-	-
ANPL_00070_0004	AFKKSLEHNKDFLNSLM	814	100.5	0	305	0.5391	N	-	-	-
ANPL_00760_0018	SGIVCNKNGVPFDTEKP	710	102.8	102	305	0.5264	N	-	-	-
Ecaj_0062_0011	AVDSIGDQSNVQVSLIS	108.8	807	0	305	0.6114	N	-	-	-
Ecaj_0152_0012	AHQNFKEIFIKSSSRDA	819.8	96	0	305	0.5988	N	-	-	-
Ecaj_0458_0015	QEAEKDVLHLGMVSNND	282.5	102.5	528.8	305	0.6091	N	-	-	-
Ecaj_0552_0021	IASRLSMLILTLVCIFF	916.3	0	0	305	0.5523	N	-	-	-
ANPL_01100_0030	LSSIGDRDEILSRCTS	815.3	95.8	0	304	0.5433	N	-	-	-
ANPL_03580_0005	ITFCKMFTLVTAGALFM	776.5	136.8	0	304	0.5385	N	-	-	-
ANPL_04470_0010	SNKYGEIVSTSTNTVDN	108.5	197	607.3	304	0.6046	N	-	-	-
Ecaj_0790_0002	ELESNQVSLARSIELYS	149.8	644.5	119	304	0.6051	N	-	-	-
Ecaj_0871_0006	EKSQDSDVLVSFGSGTI	301	88	524	304	0.5998	N	-	-	-
ANPL_00600_0003	ESPKESNAFLLFTQGIT	741.3	161	6.3	303	0.6132	N	-	-	-
ANPL_02430_0004	FDAINKEALVDAGK	805	102.5	0	303	0.5211	N	-	-	-
ANPL_03415_0015	ATLVENADDILNAFGIF	602.3	196.8	109.5	303	0.5562	N	-	-	-
Ecaj_0464_0001	NLEASLHKAL	907.8	0	0	303	0.5648	N	-	-	-
Ecaj_0522_0001	VLASGVVQEHSLYDVEM	592.8	97	219.5	303	0.5809	N	-	-	-
Ecaj_0146_0006	RHHTFFEMLGN	239.8	657.5	8.5	302	0.5436	Y	ANPL_03815_0005	RHHTFFEMLGNFSFGG	0.5387
Ecaj_0156_0001	LIPFYGLSNDTLLKACT	906	0	0	302	0.5383	N	-	-	-
Ecaj_0654_0004	EGERDNAPMLYIGEKVG	202	582.5	122	302	0.5463	N	-	-	-
Ecaj_0793_0002	RPAMSIIRESIFNIILS	0	905.5	0	302	0.5629	N	-	-	-
Ecaj_0495_0018	CNGQFGKWLENAKDWAI	695	90.8	118.5	301	0.5301	N	-	-	-
Ecaj_0533_0008	FGKFGKVASQESWIKDL	904.3	0	0	301	0.5331	N	-	-	-
ANPL_02800_0032	QRVLMLESDVQRFAAVL	793	101.5	6	300	0.5791	N	-	-	-
ANPL_03270_0022	TKILNTDSLLMG	742.3	141	16	300	0.5694	N	-	-	-
Ecaj_0658_0028	KVLLKHDNMLPWEIWVS	709	89	102.5	300	0.5441	N	-	-	-
Ecaj_0491_0006	DGVVFDIGVSSMQLDDA	798.5	99.5	0	299	0.5723	N	-	-	-
Ecaj_0711_0024	MMSEIADSGNFEISLQE	567.5	325	4.5	299	0.5782	N	-	-	-
ANPL_02180_0012	SSLGNASILEMESALLP	601	184.3	108	298	0.5652	N	-	-	-
Ecaj_0012_0003	LPGAFSNTIKDLNKVKL	758	136.3	0	298	0.5373	N	-	-	-
Ecaj_0221_0045	LLRIEISDTHFSTAANS	0	102.8	790.5	298	0.6121	N	-	-	-
Ecaj_0269_0010	LEASVKYLAVDLGSQNI	895	0	0	298	0.5623	N	-	-	-
Ecaj_0549_0008	DYLSDFGTSARVKMNEV	116	775	0	297	0.5415	Y	ANPL_01510_0008	YLSDFGTSARVKMHEVC	0.5344
Ecaj_0625_0003	AIIDSTSNYRRMENKLE	510	379.8	0	297	0.5195	N	-	-	-
ANPL_00455_0001	KRGVTTRARHKKVIALA	674.5	98.3	114.5	296	0.5572	Y	Ecaj_0134_0001	KRGVTTRARHKKVIKLA	0.5403
ANPL_01760_0011	VEKIMDIGYVGEPNHVN	784.3	99	0	294	0.5378	N	-	-	-
ANPL_04250_0003	VLLLVMDGAHASSTTAG	881.3	0	0	294	0.6002	N	-	-	-
Ecaj_0158_0018	AIVTMQEPGLTGDVIVT	881	0	0	294	0.5273	N	-	-	-
ANPL_03260_0005	WLCSQTVPRDTGLSLSV	774.3	103.8	0	293	0.6043	N	-	-	-
ANPL_04050_0004	ANKHSAGSSILSSIDLA	782	95.5	0	293	0.6194	N	-	-	-
Ecaj_0273_0003	ADFITVHLREDRRHIMD	779	99.3	0	293	0.5476	N	-	-	-
ANPL_01165_0024	DDTNSGIEGLIRSTELS	0	719	155.5	292	0.5821	N	-	-	-
ANPL_01605_0018	QNAQQSNTNSKVAAELK	0	876.5	0	292	0.6214	N	-	-	-
ANPL_02585_0016	LIMSISDLAVSSGSACT	0	0	874.8	292	0.6195	N	-	-	-
Ecaj_0463_0006	FKKSQLDNLSDDVTLMM	600.8	273	0	291	0.603	N	-	-	-
Ecaj_0290_0026	FLKNVGLGYLTLDRESA	771.8	95	4.5	290	0.5689	N	-	-	-
ANPL_00065_0014	AVPVFVSNSMAVNLELR	576.5	291.8	0	289	0.5984	N	-	-	-
ANPL_00415_0143	FSYHEAMNLYEGIVVES	606.3	142	118.5	289	0.5188	N	-	-	-
ANPL_01165_0014	EIHESPTVGVVDGLLHI	709.8	158.3	0	289	0.5374	N	-	-	-
ANPL_00565_0004	LGCVHKNMTIDRQVA	764	97.5	1.5	288	0.5544	N	-	-	-
ANPL_01420_0015	RAKYSAMRERSIGVGVM	651.5	94	117.5	288	0.5565	N	-	-	-
ANPL_03635_0009	ARCVQHEMDHLNGVLLA	632	232.5	0	288	0.5466	N	-	-	-
ANPL_03830_0001	VLGCGSSVGVPSVGCDC	0	862.5	0	288	0.5746	N	-	-	-
Ecaj_0570_0010	VPRRNSQFVVGATEIES	99.3	147.3	616.5	288	0.568	N	-	-	-
Ecaj_0609_0001	NLNSVTASLRGTVLLDK	862.5	0	0	288	0.5651	N	-	-	-
Ecaj_0934_0018	GFTQDDAHIFCTESQVI	759.5	0	104.5	288	0.5509	N	-	-	-
ANPL_01525_0003	WLSGFSGSNAMLIV	767.8	92.5	0	287	0.5649	N	-	-	-
ANPL_02685_0001	YAKAKNKETSLGIDASA	95	85.5	681.8	287	0.5907	N	-	-	-
Ecaj_0020_0004	TTGYDKERRATSMLAIS	620.8	130.3	110.8	287	0.5682	N	-	-	-
Ecaj_0883_0018	LPVPLKVIEEKTIGSSL	862.3	0	0	287	0.56	N	-	-	-
ANPL_01695_0008	EKGWYCPCHGSKYDTSG	764	94.8	0	286	0.5426	N	-	-	-
ANPL_02975_0070	TDLYTSWDTLSAAWWQH	858.3	0	0	286	0.5866	N	-	-	-
ANPL_04370_0028	SHLQQEEKLSEGWVYDA	752.3	97.8	4.3	285	0.5669	N	-	-	-
Ecaj_0685_0007	VTISIMAVLVLASLFMF	720	133	0	284	0.5652	N	-	-	-
ANPL_00580_0007	LDVRSRAMGHAAAMSGG	838	0	11	283	0.6115	N	-	-	-
Ecaj_0875_0003	TLPSEVQKQSKDLLDSV	644.8	96	109	283	0.6174	N	-	-	-
ANPL_00655_0001	KQYAQERMEKTLAMFLN	302.5	539.5	0	281	0.5784	N	-	-	-
ANPL_02800_0033	SVTIKNYLEVNELLSGC	150	693.5	0	281	0.5711	N	-	-	-
Ecaj_0174_0060	LLINEESASDSSTVSVD	104	588	149.5	281	0.6182	N	-	-	-
Ecaj_0746_0011	ETHDLMNLEHSVSNLVC	695.5	148	0	281	0.6271	N	-	-	-
ANPL_04115_0021	NIKVKERGTGSFDIGAG	735	104.5	0	280	0.5461	N	-	-	-
Ecaj_0589_0016	TYIGDLVQKTESDMLRT	508.5	0	331.5	280	0.5289	Y	ANPL_01310_0016	TYIGDLVQRTESDMLRT	0.5256
ANPL_00465_0009	GLCTQADLDEAIMKAQM	744.5	93	0	279	0.5421	Y	Ecaj_0136_0008	GLCTQVDLDEAIMKA	0.5367
ANPL_02865_0007	ALIEVGMGGRLDATNVV	732	105	0	279	0.556	N	-	-	-
ANPL_01365_0014	MLKAMEGTADLIFSAFK	735.8	97	0	278	0.5496	N	-	-	-
ANPL_03625_0002	FDLFVGSSIGAIIAAAL	834.3	0	0	278	0.5264	N	-	-	-
Ecaj_0180_0017	PLAYSKDMQEDKEALFD	652.8	96	85	278	0.5498	N	-	-	-
Ecaj_0049_0006	DMITVHAESEVHLDRVI	724.8	87	13	275	0.5594	N	-	-	-
ANPL_02725_0014	IAIHNPCNKQSSSLNFP	821.3	0	0	274	0.5913	N	-	-	-
ANPL_04480_0011	AIEGQTAPTDRDITLES	719.8	0	101	274	0.6065	N	-	-	-
ANPL_04610_0006	PNSKIMLIGEAPGSTED	0	822.3	0	274	0.5595	N	-	-	-
Ecaj_0270_0015	DLDGVEERIKSRLGWGL	609.5	89	119.5	273	0.5319	N	-	-	-
Ecaj_0653_0006	RLIYKQTMQEIILNYPN	577.3	93.3	147.5	273	0.5379	N	-	-	-
Ecaj_0698_0019	ANTNMVTPRRAVVGWDV	716.8	97	6	273	0.5818	N	-	-	-
ANPL_02370_0020	DLDLTATAPSVVYRVTD	799.5	0	13	271	0.5231	N	-	-	-
Ecaj_0243_0006	MFAVKDSSKTQKFNIAL	718.3	90.5	0	270	0.5814	N	-	-	-
Ecaj_0366_0012	LAMLLKATVFLGYVCVL	723	85.5	0	270	0.5418	N	-	-	-
ANPL_03805_0006	YLSAVVDREVGTVSVIF	549.8	148.8	109	269	0.5478	N	-	-	-
Ecaj_0260_0004	DVVRIVTPGTILEDSLL	603.3	95	106.8	268	0.5364	N	-	-	-
ANPL_00325_0015	PSTPQSRLANNGASFVA	0	800	0.8	267	0.5642	N	-	-	-
Ecaj_0513_0015	DESLIGESDYQLNRQKI	704.5	95	0	267	0.5642	N	-	-	-
ANPL_01630_0004	RFVDSLSEVPAGAVLVF	684.5	109	0	265	0.5404	N	-	-	-
ANPL_03160_0002	EVGDFSGKKGEVVCLLG	163	522.5	110	265	0.5639	N	-	-	-
Ecaj_0483_0004	TQSVIISSTKLLEDLVF	648.3	146.8	0	265	0.5554	N	-	-	-
Ecaj_0892_0012	LLSYANLTNTLKIMQKC	0	586	208	265	0.5504	N	-	-	-
ANPL_03785_0005	NIVVIHPGLDDLAATCL	792	0	0	264	0.5357	N	-	-	-
Ecaj_0387_0110	SRMRSMAGTSAQADQSA	557.3	234	0	264	0.6365	N	-	-	-
Ecaj_0387_0187	KLESSGVSQDGITTPGQ	543	245	0	263	0.6064	N	-	-	-
Ecaj_0810_0005	LVLLCTSVLIGEGAGTG	692.8	93.5	0	262	0.5524	N	-	-	-
Ecaj_0554_0028	EALYGNANNTSSTESTT	146.8	636.8	0	261	0.6219	N	-	-	-
Ecaj_0808_0012	TYDEMIEMSSLGAKVLQ	692	92.3	0	261	0.5702	N	-	-	-
ANPL_00595_0010	LSHAEDNIPSGGSFMEM	162.3	506	113	260	0.5498	N	-	-	-
Ecaj_0127_0016	IDSIISNPDVMLRTAVL	677	89.5	11.5	259	0.5219	N	-	-	-
Ecaj_0187_0047	APVIIEMDNDFYSTAAR	260.5	517.3	0	259	0.5552	N	-	-	-
ANPL_02765_0031	AAIDKSHRYFETSISVP	684	90.5	0	258	0.5407	N	-	-	-
Ecaj_0843_0013	EEILNKNDKVVVSDDLK	574.3	200.5	0	258	0.536	N	-	-	-
ANPL_03805_0004	KIAKTKEDVRGLVDAML	657.8	0	112.5	257	0.533	N	-	-	-
ANPL_04020_0014	RKLDESAPHNTVLVLDA	686	85	0	257	0.5557	N	-	-	-
Ecaj_0338_0037	GSHEKRRSGGSRSSRRN	767	0	4.5	257	0.6291	N	-	-	-
Ecaj_0475_0013	GSVLLAGILIKIGTYAL	770.3	0	0	257	0.5358	N	-	-	-
Ecaj_0735_0004	VRSHEVIVSQLKGELAF	675.5	94	0	257	0.6044	N	-	-	-
Ecaj_0658_0038	YGEISTYHMAACAIDTA	663	104.5	0	256	0.5776	N	-	-	-
Ecaj_0681_0003	VRSVSVTTREPRDGEVN	557	99.3	111.5	256	0.5726	N	-	-	-
ANPL_00775_0023	TIDGVDIKEISLKSLRS	555.8	194.5	16	255	0.5836	N	-	-	-
Ecaj_0179_0008	PKHMDFRYTDLLGNKC	560	92.8	111.3	255	0.5248	N	-	-	-
Ecaj_0587_0024	PSWRSDIKHSSDIVE	558.5	91.5	113.5	255	0.5635	N	-	-	-
ANPL_00930_0011	VLQDMQISYDSTCPLVH	663.5	99	0	254	0.5664	N	-	-	-
Ecaj_0725_0011	LSCNSTNHV	0	760.5	0	254	0.6108	N	-	-	-
Ecaj_0902_0004	ATQQLVSLNTNKNENHI	108.5	654.5	0	254	0.622	N	-	-	-
ANPL_01165_0017	WANVEEKYPVDSVHKGI	649.5	0	108	253	0.5326	N	-	-	-
ANPL_03690_0008	LKALGMSNNDI	757.5	0	0	253	0.5362	N	-	-	-
ANPL_03735_0004	NVMPKMEVRSRRVGGVT	658.5	101.5	0	253	0.5539	N	-	-	-
ANPL_04265_0032	CNETDIKWDAEFLAINA	668.3	92	0	253	0.5403	N	-	-	-
ANPL_02110_0007	VVEAESVIKGQTASSSY	0	182.3	573	252	0.5745	N	-	-	-
Ecaj_0574_0010	GDGAGAIVLSSSTEDDS	757	0	0	252	0.6084	N	-	-	-
ANPL_00735_0007	LLMEAARRAIGF	597	138.3	17.5	251	0.5366	N	-	-	-
ANPL_01950_0002	VAGVMLFISIVMVCLFL	640.5	113.5	0	251	0.5374	N	-	-	-
ANPL_02865_0008	TPILTIITSVSLDHTGY	552.8	200.8	0	251	0.5675	N	-	-	-
ANPL_03685_0046	KGICALCYGRDLAMGDL	557	89	106.5	251	0.5387	N	-	-	-
Ecaj_0267_0017	ADLTQDIKSL	659.8	93.8	0	251	0.5358	N	-	-	-
Ecaj_0309_0041	KKLSKISTNAGSIEITG	560.5	191	0	251	0.6049	N	-	-	-
Ecaj_0576_0003	GYYNEKQVLEVDT	501	94	158.8	251	0.5549	N	-	-	-
ANPL_01420_0010	ILTTRVETGEP	0	750	0	250	0.5198	Y	Ecaj_0566_0013	ILTTRVETG	0.5153
Ecaj_0647_0025	HLLKQNDKELIFNVDTM	655.3	85.3	10	250	0.5472	Y	ANPL_01055_0027	QHLLKQNDKELIYNVDT	0.5458
ANPL_01535_0016	ASKKIGKNPEVDISIKI	648.5	97	0	249	0.5505	N	-	-	-
ANPL_03690_0042	VPVEDMPHLEDGTPVDI	645	103	0	249	0.5156	N	-	-	-
ANPL_03730_0004	DFTIEVERSLRVLDGAI	652	95	0	249	0.5166	Y	Ecaj_0161_0005	DFTIEVERSLRVLDGAV	0.5152
Ecaj_0402_0004	LDVGCGGGLLSESMARL	539.3	99.8	107.5	249	0.5755	N	-	-	-
ANPL_01775_0011	LANERITLQAENLASAL	744.8	0	0	248	0.575	N	-	-	-
ANPL_02940_0002	GCSLTLKGDQAHYVRDV	739.3	0	3.5	248	0.5613	N	-	-	-
ANPL_02575_0004	AAAAADWLQNNSPAVSS	602.5	138.5	0	247	0.5689	N	-	-	-
ANPL_00135_0016	NSVICKDIGL	639.5	99.5	0	246	0.5912	N	-	-	-
Ecaj_0060_0138	YILSLNQTLEKMQYCCD	638	98.5	0	246	0.5659	N	-	-	-
Ecaj_0203_0010	DEVDKISRKSENTSITR	21.5	107.5	608.5	246	0.6035	Y	ANPL_03505_0010	DEVDKISRKSENASITR	0.5952
Ecaj_0264_0022	VGILCLKQHNAKKCEQV	640	0	97.3	246	0.6114	N	-	-	-
Ecaj_0746_0004	LESLKANIAGLNLQNIN	560.8	94.5	81.3	246	0.6206	N	-	-	-
Ecaj_0942_0024	SNFLNSSTNKKWNISIE	0	736.5	0	246	0.6087	N	-	-	-
Ecaj_0221_0027	IDVNAQAIVRDDNGEID	541.5	194.3	0	245	0.5857	N	-	-	-
Ecaj_0315_0014	QGKINQDIEKQYNDLHD	524	95	114.5	245	0.5339	N	-	-	-
Ecaj_0746_0002	VLFGLLYKSTRDLKRSL	735.3	0	0	245	0.5551	N	-	-	-
ANPL_02395_0002	CKAFLAKKNWLARDIAI	731	0	0	244	0.5236	N	-	-	-
Ecaj_0600_0003	GIRGSDSKVMNSCVRDL	637.8	94	0	244	0.5719	N	-	-	-
ANPL_02725_0003	IGHENNVRKSLQNSNNK	544	92.8	93	243	0.6012	N	-	-	-
Ecaj_0175_0007	LNALIVANSITFTPGTV	604.8	0	125.5	243	0.6022	N	-	-	-
Ecaj_0287_0002	KCTIKDSINLELNSNVN	540.3	187.8	0	243	0.5639	N	-	-	-
Ecaj_0697_0031	ATGCYIIVSTLMAPILT	520	203	5.5	243	0.5704	N	-	-	-
ANPL_00840_0007	IDKTLVINTISPEKDVD	724.5	0	0	242	0.5369	N	-	-	-
Ecaj_0885_0007	IVDCTDRLATKLFLNDA	633.5	92.5	0	242	0.5499	N	-	-	-
ANPL_00985_0001	MSERRAINILCSYWDQL	622	99	0	240	0.5502	N	-	-	-
ANPL_02420_0012	LYDDKGDSPGVKLSRM	503	97.5	115.5	239	0.5168	N	-	-	-
Ecaj_0304_0001	LLQAKLMSEYYNVLTAT	0	103.5	610.5	238	0.5494	N	-	-	-
ANPL_03120_0004	FLHMLLFSGFQLFSGVL	603.5	104.3	0	236	0.5583	N	-	-	-
Ecaj_0463_0056	EKLTKAETVDRLKVLIG	517.5	189.3	0	236	0.5402	N	-	-	-
ANPL_03880_0003	GSGSEESAEGDGGEILN	0	201.8	504	235	0.5989	N	-	-	-
Ecaj_0148_0015	GLAMATMDIIKYYGAEP	612.3	93	0	235	0.5453	N	-	-	-
Ecaj_0472_0002	DHDLMIDRNGVNLVDVE	590.8	101.5	14	235	0.5326	N	-	-	-
ANPL_00140_0006	GALTLLNPAAAVSFFIS	0	701.5	0	234	0.578	N	-	-	-
Ecaj_0058_0006	FKSGKDVNHTDTIEKIK	500	190	13	234	0.5785	N	-	-	-
Ecaj_0255_0039	SLLRHKMAVSKLSDFTG	591.3	106.3	5	234	0.5664	Y	ANPL_03095_0033	LLRHKMAVSKLSDFSGG	0.5646
Ecaj_0786_0002	LYIGQEAIAAGIQNAIT	694.5	0	7	234	0.5309	N	-	-	-
ANPL_01850_0034	VVTLRSKDTNALEAAAL	698.3	0	0	233	0.6012	N	-	-	-
ANPL_02275_0011	RSVIEGEQSLSAKNLIS	0	698.8	0	233	0.6058	N	-	-	-
Ecaj_0232_0015	NINQTSLSALKTDNQHQ	697.8	0	0	233	0.6202	N	-	-	-
ANPL_01190_0005	AVLQSLMSLQLPAGVDV	596.3	100.5	0	232	0.5921	N	-	-	-
Ecaj_0347_0005	MVDKVLSASDEKIAKSS	603	94	0	232	0.5874	N	-	-	-
ANPL_00375_0016	VTARAKRTEEHGLELSN	677	0	14.5	231	0.5928	N	-	-	-
ANPL_02140_0001	DRDRRAVSDILEEVSVQ	582.3	0	109.8	231	0.6	N	-	-	-
ANPL_02455_0004	LMEQMQKQAAHSGATLL	600.3	94	0	231	0.6023	N	-	-	-
ANPL_02580_0027	VDIEQASRIADCWCGIY	551.5	125	16.5	231	0.5415	N	-	-	-
ANPL_02695_0005	LHAGGKFDHNSYKVSGG	601	91.3	0	231	0.5559	N	-	-	-
ANPL_04385_0006	TEQIDALATLNTDP	693	0	0	231	0.5626	N	-	-	-
Ecaj_0226_0007	IYVYSSKDTKKDQSYFL	692.5	0	0	231	0.5449	N	-	-	-
Ecaj_0174_0043	RKLSCRNNNAEDNVNLS	586	104	0	230	0.6127	N	-	-	-
Ecaj_0290_0033	TGQYLSNKKTIPNFKKQ	689	0	0	230	0.5558	N	-	-	-
ANPL_03570_0012	HSFTNMKIDQTLHGTGC	598.3	88.5	0	229	0.6016	N	-	-	-
ANPL_04671_0002	GGALSNSLALLSDAGHV	683.5	0	1.5	228	0.6051	N	-	-	-
Ecaj_0034_0029	KLLVATTVIEVGVDVPD	675.3	9.5	0	228	0.5522	N	-	-	-
Ecaj_0710_0008	LHYKQQFNDESILSIIK	529.5	153.5	0	228	0.5461	N	-	-	-
Ecaj_0736_0010	SVSSTGGNVQPN	120.5	564.3	0	228	0.6127	N	-	-	-
Ecaj_0754_0013	VAYNIFYDHMSCIGEMV	608.5	75.5	0	228	0.5728	N	-	-	-
ANPL_03015_0007	SLENFVTSMHISCYSLT	585.3	95	0	227	0.5775	N	-	-	-
Ecaj_0469_0009	SPDVINSYNLQMQDVVM	589.8	92	0	227	0.6205	N	-	-	-
Ecaj_0870_0018	VNLKNSTLSNADLSNAN	681.8	0	0	227	0.6115	N	-	-	-
ANPL_01080_0007	KAPVHPNDHVNCSQSSN	573.3	103.5	0	226	0.5704	N	-	-	-
Ecaj_0070_0003	TSSSTATTSDEELAEEL	570.8	95.5	10.8	226	0.6364	N	-	-	-
ANPL_01900_0001	KKVKKGSEVSSSPSVSV	675.5	0	0	225	0.6046	N	-	-	-
Ecaj_0174_0010	AVGEQQNRSINDNMLFI	579.8	96	0	225	0.618	N	-	-	-
ANPL_02995_0029	QEASWDTQLSQKALVTP	673	0	0	224	0.6244	N	-	-	-
ANPL_03515_0016	SFIGSNYHNYEKSFDA	561.5	107	0	223	0.5421	N	-	-	-
Ecaj_0366_0006	ATEARKELTVAVGFIGE	565	105	0	223	0.6061	N	-	-	-
Ecaj_0517_0005	KLDRSIGGICNMGGLPH	668.5	0	0	223	0.5316	N	-	-	-
ANPL_00735_0011	ALLDKAGAGGFFMKLSV	565	102	0	222	0.5354	N	-	-	-
Ecaj_0409_0007	LLAEDAIKAAINDYNMK	103.3	0	561	221	0.5455	N	-	-	-
Ecaj_0538_0015	AFERSVRSRNNFVNDVH	138.5	525	0	221	0.5711	N	-	-	-
Ecaj_0776_0008	LVTNYKDLGVLSNIAKI	662	0	0	221	0.5529	N	-	-	-
ANPL_00080_0001	LLCDPQANADLQLVAVN	657.8	0	0	219	0.5805	N	-	-	-
ANPL_03065_0021	SLLSAQNSSGVVEENIQ	87.8	0	565.5	218	0.6129	N	-	-	-
Ecaj_0221_0014	IQQRNNVSDNLLECINC	510.3	145	0	218	0.6046	N	-	-	-
Ecaj_0478_0011	MQINRPSSIKYVSVKVK	126.5	526	0	218	0.5905	N	-	-	-
ANPL_04150_0002	TNALNDLCHDFIV	560	91.5	0	217	0.5433	N	-	-	-
Ecaj_0059_0013	EYVKLSCFSGRRLVVFS	0	97.8	552.3	217	0.548	N	-	-	-
Ecaj_0169_0015	VLRSGESPSLDT	645.5	0	5	217	0.5473	N	-	-	-
ANPL_04095_0003	TLVIFVTAAITDFFDGY	542.5	106.5	0	216	0.5315	N	-	-	-
Ecaj_0669_0001	SDLKDIDDYRSLSNAGN	526.5	110.5	9.5	216	0.5595	N	-	-	-
ANPL_03005_0029	GNTKIDSYSHVIECAVS	543	102.5	0	215	0.5701	N	-	-	-
ANPL_03600_0028	KTYEMLSAGDSVGVFQL	554	90.3	0	215	0.5939	N	-	-	-
Ecaj_0308_0010	CYLSENFDIHGGG	644	0	0	215	0.5288	N	-	-	-
Ecaj_0414_0001	SIFVFENVMLARVICIA	538.5	105.5	0	215	0.5384	N	-	-	-
Ecaj_0804_0006	GDVLEPENGIAAIGSGG	544.5	100	0	215	0.5596	Y	ANPL_03875_0006	GDVLEPENGIAAIGSGG	0.5581
ANPL_04255_0003	ADDKDVTKQVICNVVGF	555.3	85.5	0	214	0.5777	N	-	-	-
Ecaj_0001_0004	SQEILDKFN	537.5	102.3	2.5	214	0.5438	N	-	-	-
Ecaj_0118_0010	NGAGAAGIACLEMIK	641.5	0	0	214	0.5395	N	-	-	-
ANPL_01150_0003	VINLELEGKVSELTVRN	528	111	0	213	0.6284	N	-	-	-
ANPL_02810_0003	SPMSQEHAYSLCVE	544.5	94.5	0	213	0.5555	Y	Ecaj_0426_0003	MAQEHAYSLC	0.5351
ANPL_01870_0020	KAVDVLDEAGVYSKLKE	523.3	107	0	210	0.5359	N	-	-	-
ANPL_03580_0002	MPFICMLLLLSPSLEQG	540.5	90	0	210	0.5652	N	-	-	-
Ecaj_0175_0008	SIDVTDTTPYKITVLAI	530.8	96	3	210	0.573	N	-	-	-
ANPL_01575_0020	SSPLIMVGMVAFVIDLP	526.8	99	0	209	0.5616	N	-	-	-
ANPL_01800_0006	CGEESAQMESI	103.5	524	0	209	0.5528	N	-	-	-
ANPL_00900_0006	RDVREVVNEITISEGAV	524.3	100.5	0	208	0.62	N	-	-	-
ANPL_02205_0007	ENCQLDKKVTVIHGDAR	528.5	96.8	0	208	0.5522	N	-	-	-
Ecaj_0571_0006	AKIAAKASIVFDIKNVA	617	0	8	208	0.5413	N	-	-	-
ANPL_01550_0008	IVQRLDKDTSGLMVVAK	532	80.5	7	207	0.5541	N	-	-	-
Ecaj_0252_0017	QLAFNRSMIGETCTVLF	616.3	0	3	206	0.5622	N	-	-	-
Ecaj_0604_0001	DIRSKTSDELRELLASL	518.5	98.3	0	206	0.5705	N	-	-	-
Ecaj_0143_0009	LAIKQIHGVNSSNGFIF	512.5	103.5	0	205	0.5844	N	-	-	-
Ecaj_0373_0011	IGKIINVLEQTQSFSLF	516.5	88.5	10	205	0.6111	N	-	-	-
ANPL_04350_0007	VDVGSKFSINVMLGLDS	522.8	90.5	0	204	0.5572	N	-	-	-
Ecaj_0645_0022	DLIDEAASRARIEIDSK	510.3	100.5	0	204	0.5454	Y	ANPL_01045_0022	DLIDEAASRARIEIDSK	0.5449
Ecaj_0871_0014	LSGLGMFIVGSSHSASQ	0	605.5	6.3	204	0.5961	N	-	-	-
Ecaj_0900_0011	LDAITVLANTDIGYFGS	530.8	0	81.8	204	0.545	N	-	-	-
ANPL_01510_0009	PGKTGTDGSDVMGLYDK	609.5	0	0	203	0.5532	N	-	-	-
Ecaj_0675_0030	FQADGIGLCRTEHMFFS	509.5	91.5	6.5	203	0.5596	N	-	-	-
ANPL_02100_0003	TGSVGHDSTGYVEASSR	605.5	0	0	202	0.6095	N	-	-	-
ANPL_03995_0005	GHTRNKKYIDSVVVLQN	599.8	0	0	200	0.5345	N	-	-	-
ANPL_02686_0013	VDHSNTTNREIITHASG	0	593.5	0	198	0.6099	N	-	-	-
Ecaj_0154_0023	VDVIKELAATLIIRPFN	506	88	0	198	0.5292	N	-	-	-
Ecaj_0522_0009	VTVDNNLSSFNVSDGSL	506	87	0	198	0.6321	N	-	-	-
ANPL_03360_0004	RCQQSANRESQSKNTYS	590.5	0	0	197	0.68	N	-	-	-
Ecaj_0121_0006	VNVSTIPSFYSIFLLCF	591.5	0	0	197	0.5788	N	-	-	-
Ecaj_0667_0019	KNVSLDKTIS	568	0	17.5	195	0.5994	N	-	-	-
Ecaj_0170_0021	NNILSPSNGKPIIVPSK	564.5	13.3	0	193	0.5527	Y	ANPL_03685_0025	SNGRPIIVPSKD	0.5354
ANPL_01100_0023	PQDVELFNASVKTNIAR	576	0	0	192	0.5489	Y	Ecaj_0631_0023	QDVELFNASVKVNIARM	0.5479
ANPL_03755_0001	FLCLLSMQSVKATAQSG	576.3	0	0	192	0.6128	N	-	-	-
ANPL_00365_0012	FSVMYNSVKTRNLSALV	568.5	0	3	191	0.6112	N	-	-	-
ANPL_04145_0011	AARLKESQNTAAILTTF	566.3	0	0	189	0.5785	Y	Ecaj_0857_0011	AARLKESQNTAAILTTF	0.5688
Ecaj_0054_0019	VFTNDQIDSY	552	0	13.5	189	0.5239	N	-	-	-
Ecaj_0925_0012	PLLDNISMKGAKGILIN	567.8	0	0	189	0.5497	N	-	-	-
Ecaj_0476_0021	GFYSKDLIIESSYHVNT	550.5	0	6.3	186	0.5661	N	-	-	-
Ecaj_0174_0052	DASWVDSYVKSLHTLVH	552.3	0	0	184	0.5589	N	-	-	-
ANPL_01100_0002	VFWFSSAINIL	547.5	0	0	183	0.5355	Y	Ecaj_0631_0002	FWFSSAINLLMLFLPLY	0.5351
Ecaj_0278_0013	PGSIADANDTAQFL	549.3	0	0	183	0.5315	N	-	-	-
Ecaj_0101_0012	MYVCNVEESNVTHGNAL	523	0	13.5	179	0.5992	N	-	-	-
ANPL_03025_0002	HAQVVSNSKLFSGASTA	532.5	0	0	178	0.5926	N	-	-	-
ANPL_03820_0018	LTGDQNFQSIHTSSAYA	0	534.3	0	178	0.6446	N	-	-	-
Ecaj_0427_0005	HVYEVAKFYSMYNLSVT	529.8	0	4	178	0.5638	N	-	-	-
Ecaj_0941_0007	PNIAMSLSKSVNLSYME	0	532.8	0	178	0.5975	N	-	-	-
Ecaj_0722_0003	SEGQENTEVKCRSTTTN	532	0	0	177	0.6123	N	-	-	-
ANPL_02665_0011	GSGSIDILVPYQLAGLA	514.5	0	14.5	176	0.5519	N	-	-	-
Ecaj_0547_0025	YLWKSGLDYQHGTGHGV	528.8	0	0	176	0.5632	N	-	-	-
Ecaj_0711_0039	YVCLYDSSKVKEDLCSA	521	0	4.5	175	0.5811	N	-	-	-
ANPL_02670_0015	AAINGEAVANKTSFLSA	0	508	9.5	173	0.5644	N	-	-	-
Ecaj_0868_0009	SHNLKIHQDVALGVHGI	518.3	0	0	173	0.5985	N	-	-	-
Ecaj_0032_0013	HLAKRDIAIVSEYAGTT	510.3	0	0	170	0.5612	N	-	-	-
Ecaj_0062_0022	QVSGVRLKSEKSSTGIQ	510.3	0	0	170	0.6188	N	-	-	-
ANPL_01760_0014	NAEDITDMQRGSDVLSD	0	0	507.8	169	0.6002	N	-	-	-
ANPL_02200_0020	LNKLLHNNTVSVICYIT	506.3	0	0	169	0.5601	N	-	-	-
Ecaj_0903_0008	TTSFIHQHKLYTKYSIT	505.8	0	2	169	0.5568	N	-	-	-
ANPL_00645_0051	TGGGLSRGIVAIDYQVK	503.8	0	0	168	0.5533	N	-	-	-
Ecaj_0588_0002	LNMCISLIKHERISTTL	500.5	0	4	168	0.5327	N	-	-	-
ANPL_02185_0008	LAKIAENVGIQMITVHG	0	0	500.3	167	0.5461	N	-	-	-
