# Supplementary material for: High-throughput identification of immunoreactive peptides and corresponding proteins from Anaplasma platys and Ehrlichia canis using peptide microarray chips
Source: Front Cell Infect Microbiol. 2026 Jan 7;15:1671309. doi: 10.3389/fcimb.2025.1671309 (PMC12819751; doi:10.3389/fcimb.2025.1671309)
Supplement: Supplementary file 4 [file Table3.xlsx]

## Sheet: Table S3
Table S3. Ortholog groups containing potentially immunogenic proteins from A. platys and E. canis
Rank	A. platys Orthologs	E. canis Orthologs	Species	Cumulative Peptide Count	Cumulative Intensity	Product
1		Ecaj_0062 Ecaj_0068 Ecaj_0063 Ecaj_0065 Ecaj_0066 Ecaj_0069 Ecaj_0067 Ecaj_0064 Ecaj_0072 Ecaj_0071 Ecaj_0070	EC	26	144843	Hypothetical protein
2		Ecaj_0113	EC	1	105867	Major outer membrane protein p19
3	ANPL_04305 ANPL_04310 ANPL_04565	Ecaj_0831 Ecaj_0911 Ecaj_0917 Ecaj_0916 Ecaj_0915 Ecaj_0905 Ecaj_0909 Ecaj_0902 Ecaj_0832 Ecaj_0912 Ecaj_0906 Ecaj_0833 Ecaj_0913 Ecaj_0904 Ecaj_0914 Ecaj_0918 Ecaj_0910 Ecaj_0901 Ecaj_0908 Ecaj_0907 Ecaj_0899 Ecaj_0895 Ecaj_0896 Ecaj_0900 Ecaj_0898	AP/EC	10	88901	Surface antigen MSP4
4	ANPL_02860	Ecaj_0387	AP/EC	19	88304	Ankyrin repeat-containing protein
5	ANPL_03450	Ecaj_0213	AP/EC	6	86481	Hypothetical protein
6	ANPL_03745 ANPL_04235 ANPL_04230 ANPL_03755 ANPL_03750 ANPL_04240 ANPL_04255 ANPL_04260	Ecaj_0840 Ecaj_0841 Ecaj_0842	AP/EC	7	84785	Type IV secretion system protein, VirB2 family
7	ANPL_01085	Ecaj_0636	AP/EC	1	73478	Hypothetical protein
8	ANPL_02100		AP	3	70225	Hypothetical protein
9		Ecaj_0174	EC	9	68374	Hypothetical protein
10	ANPL_01310	Ecaj_0589	AP/EC	6	67679	DNA-directed RNA polymerase subunit alpha
11	ANPL_00695	Ecaj_0708	AP/EC	2	66457	Cytochrome c biogenesis protein CcmA
12		Ecaj_0772	EC	1	65762	Hypothetical protein
13	ANPL_02080	Ecaj_0293	AP/EC	5	63405	Membrane protein insertase YidC
14	ANPL_02900	Ecaj_0365	AP/EC	6	55111	Gp200
15	ANPL_03685	Ecaj_0170	AP/EC	16	43425	DNA-directed RNA polymerase subunit beta'
16	ANPL_02275	Ecaj_0395	AP/EC	4	41342	O-sialoglycoprotein endopeptidase
17	ANPL_02995		AP	6	41184	Hypothetical protein
18	ANPL_04150	Ecaj_0856	AP/EC	4	40505	Methionine aminopeptidase, type I
19		Ecaj_0017	EC	1	34334	Gp140
20	ANPL_02515	Ecaj_0088	AP/EC	5	32320	Valyl-tRNA synthetase
21	ANPL_02015	Ecaj_0278	AP/EC	9	32487	Hydroxymethylpyrimidine synthase
22	ANPL_04685	Ecaj_0036	AP/EC	2	32466	DnaK suppressor protein
23	ANPL_01090	Ecaj_0635	AP/EC	9	31725	Carbamoyl-phosphate synthase large subunit
24		Ecaj_0770	EC	1	31567	Hypothetical protein
25	ANPL_02380	Ecaj_0338	AP/EC	7	30429	3 exoribonuclease:RNA binding S1:KH
26	ANPL_04460	Ecaj_0095	AP/EC	5	29838	Kef-type potassium/proton antiporter, CPA2 family
27	ANPL_01475	Ecaj_0555	AP/EC	4	29749	RNAse E
28	ANPL_02950	Ecaj_0495	AP/EC	5	29532	Isoleucyl-tRNA synthetase
29	ANPL_04510	Ecaj_0084	AP/EC	2	27968	Transcription elongation factor GreA
30	ANPL_04080	Ecaj_0870	AP/EC	7	27965	Pentapeptide repeat domain protein
31		Ecaj_0047	EC	1	27699	Conserved hypothetical protein
32	ANPL_01110	Ecaj_0629	AP/EC	9	26214	UvrD/REP helicase
33		Ecaj_0727	EC	1	25180	Hypothetical protein
34		Ecaj_0725 Ecaj_0726 Ecaj_0739	EC	4	24228	Hypothetical protein
35	ANPL_00040	Ecaj_0933	AP/EC	4	24066	Competence/damage-inducible protein cinA
36	ANPL_02835		AP	2	23563	Hypothetical protein
37	ANPL_03960	Ecaj_0823	AP/EC	4	23551	Outer membrane efflux protein
38	ANPL_03690	Ecaj_0169	AP/EC	14	23209	DNA-directed RNA polymerase subunit beta
39		Ecaj_0467	EC	6	23001	Bacterial translation initiation factor 2 (bIF-2)
40	ANPL_03930	Ecaj_0816	AP/EC	1	21877	3'-5' exonuclease
41	ANPL_02065	Ecaj_0290	AP/EC	6	21405	Excinuclease ABC subunit A
42		Ecaj_0348	EC	2	20642	Hypothetical protein
43	ANPL_03865	Ecaj_0137 Ecaj_0803	AP/EC	7	20192	Transcription termination factor Rho
44	ANPL_04280	Ecaj_0891	AP/EC	6	19779	Exonuclease RecJ
45	ANPL_03065	Ecaj_0261	AP/EC	3	19047	DNA-directed RNA polymerase, subunit H
46		Ecaj_0221	EC	9	18976	Ankyrin
47	ANPL_03105	Ecaj_0253	AP/EC	2	18865	Conserved hypothetical protein
48	ANPL_03285		AP	4	18860	Hypothetical protein
49	ANPL_03240	Ecaj_0238	AP/EC	6	18483	Adenylosuccinate lyase
50	ANPL_01480	Ecaj_0554	AP/EC	6	18181	Heat shock protein Hsp70
51	ANPL_01605	Ecaj_0530	AP/EC	6	17922	TrbL/VirB6 plasmid conjugal transfer protein
52	ANPL_02085	Ecaj_0295	AP/EC	2	17756	CDP-alcohol phosphatidyl transferase
53		Ecaj_0104	EC	2	17617	Hypothetical protein
54		Ecaj_0724	EC	2	17598	Hypothetical protein
55	ANPL_04030	Ecaj_0921	AP/EC	10	17511	Protein translocase subunit secA
56	ANPL_03465	Ecaj_0210	AP/EC	3	17281	CBS domain: protein of unknown function DUF21:Transporter associated domain
57	ANPL_03080		AP	3	17122	Type IV secretion system effector Ats1
58		Ecaj_0431	EC	2	17103	Hypothetical protein
59	ANPL_00920	Ecaj_0667	AP/EC	3	16606	Glycerol-3-phosphate dehydrogenase (NAD(P)+)
60	ANPL_03765		AP	1	16312	Protein TolB
61	ANPL_01055	Ecaj_0647	AP/EC	10	16101	Chaperonin Cpn60/TCP-1
62	ANPL_04590	Ecaj_0883	AP/EC	2	15971	SecD/SecF/SecDF export membrane protein
63	ANPL_01685	Ecaj_0514	AP/EC	3	15908	ABC transporter, family 3
64	ANPL_01530	Ecaj_0546	AP/EC	3	15892	Uroporphyrinogen III synthase HEM4
65	ANPL_00885	Ecaj_0674	AP/EC	2	15801	RDD protein
66		Ecaj_0126	EC	2	15520	Hypothetical protein
67	ANPL_02685		AP	2	15315	Hypothetical protein
68	ANPL_02560 ANPL_02805	Ecaj_0375	AP/EC	4	15300	Delta-1-pyrroline-5-carboxylate dehydrogenase
69	ANPL_00565	Ecaj_0784	AP/EC	4	15159	Inosine-5'-monophosphate dehydrogenase
70	ANPL_01845	Ecaj_0470	AP/EC	2	14650	Twin-arginine translocating C- subunit
71	ANPL_01370	Ecaj_0574	AP/EC	5	14586	3-oxoacyl-[acyl-carrier-protein] synthase III
72	ANPL_00735	Ecaj_0697	AP/EC	7	14504	TRAP C4-dicarboxylate transport system permease DctM subunit
73	ANPL_00720	Ecaj_0702	AP/EC	1	14429	NAD-dependent DNA ligase
74	ANPL_00335	Ecaj_0110	AP/EC	4	14406	Tryptophanyl-tRNA synthetase
75		Ecaj_0463	EC	5	14293	Hypothetical protein
76	ANPL_00395	Ecaj_0123	AP/EC	1	14019	Hypothetical membrane protein
77	ANPL_00665		AP	5	14007	Hypothetical protein
78	ANPL_01875	Ecaj_0359	AP/EC	7	13310	Small GTP-binding protein domain:GTP-binding protein TypA
79	ANPL_02200	Ecaj_0319	AP/EC	4	13271	Response regulator receiver:ATP-binding region, ATPase-like:Histidine kinase A, N-terminal
80	ANPL_01050	Ecaj_0646	AP/EC	4	13044	Short-chain dehydrogenase/reductase SDR
81		Ecaj_0423	EC	1	12996	Hypothetical protein
82	ANPL_02575	Ecaj_0412	AP/EC	2	12905	Conserved hypothetical protein
83	ANPL_03075	Ecaj_0260	AP/EC	4	12837	DNA mismatch repair protein MutS
84	ANPL_00350	Ecaj_0114	AP/EC	3	12811	CTP synthase
85	ANPL_02125	Ecaj_0304	AP/EC	2	12788	Response regulator receiver modulated diguanylate cyclase
86	ANPL_00190	Ecaj_0018	AP/EC	3	12357	TRAG protein
87	ANPL_00970	Ecaj_0658	AP/EC	6	12341	Phosphoribosylformylglycinamidine synthase subunit II
88	ANPL_04390	Ecaj_0049	AP/EC	2	12161	Ribulose-5-phosphate 3-epimerase
89	ANPL_04320	Ecaj_0061	AP/EC	1	11905	Dihydrolipoamide acetyltransferase, long form
90		Ecaj_0756	EC	1	11764	Hypothetical protein
91	ANPL_03055	Ecaj_0263	AP/EC	3	11682	Conserved hypothetical protein
92	ANPL_02535 ANPL_02550 ANPL_04575		AP	2	11682	Major surface protein 2
93	ANPL_03645	Ecaj_0177	AP/EC	3	11481	Pantothenate kinase
94	ANPL_00280	Ecaj_0101	AP/EC	4	11465	Conserved hypothetical protein 92
95	ANPL_00015	Ecaj_0927	AP/EC	1	11392	Protein of unknown function UPF0054
96	ANPL_01790	Ecaj_0456	AP/EC	1	11338	Conserved hypothetical protein
97	ANPL_03355		AP	1	11335	Hypothetical protein
98	ANPL_01115	Ecaj_0627	AP/EC	1	11241	Ankyrin
99	ANPL_00925	Ecaj_0666	AP/EC	1	11212	Phage integrase, N-terminal SAM- like protein
100	ANPL_04115	Ecaj_0863	AP/EC	3	11079	Surface antigen (D15):Surface antigen variable number
101	ANPL_03880	Ecaj_0805	AP/EC	3	11060	Heat shock protein HslU
102	ANPL_03505	Ecaj_0203	AP/EC	6	10764	ClpX, ATPase regulatory subunit
103	ANPL_04370		AP	2	10632	Hypothetical protein
104		Ecaj_0430 Ecaj_0425 Ecaj_0428 Ecaj_0429	EC	3	10571	Hypothetical protein
105	ANPL_02695	Ecaj_0417	AP/EC	6	10548	DNA gyrase subunit B
106	ANPL_04020	Ecaj_0889	AP/EC	5	10299	Signal recognition particle-docking protein FtsY
107	ANPL_04265	Ecaj_0839	AP/EC	3	10283	CagE, TrbE, VirB family component of typeIV transporter system
108	ANPL_01100	Ecaj_0631	AP/EC	8	10262	Type I secretion system ATPase, PrtD
109	ANPL_03270	Ecaj_0234	AP/EC	4	10181	DNA gyrase, subunit A
110	ANPL_03600	Ecaj_0187	AP/EC	7	10172	DNA polymerase III, alpha subunit
111	ANPL_00325		AP	2	10158	Vacuolar membrane-interacting protein
112	ANPL_01590	Ecaj_0533	AP/EC	3	10071	CagE, TrbE, VirB family component of typeIV transporter system
113	ANPL_00125	Ecaj_0004	AP/EC	2	10043	Glycyl-tRNA synthetase beta chain
114	ANPL_01600	Ecaj_0531	AP/EC	5	9996	TrbL/VirB6 plasmid conjugal transfer protein
115	ANPL_01650	Ecaj_0522	AP/EC	4	9853	Quino protein
116	ANPL_03405	Ecaj_0219	AP/EC	1	9793	Acyl carrier protein
117	ANPL_02710		AP	2	9792	Hypothetical protein
118		Ecaj_0529	EC	7	9724	Putative Type IV secretory pathway VirB6 component
119	ANPL_03980	Ecaj_0828	AP/EC	3	9604	Aconitase
120	ANPL_02687		AP	1	9518	Ankyrin repeat-containing protein
121		Ecaj_0736	EC	3	9451	Hypothetical protein
122	ANPL_01220	Ecaj_0607	AP/EC	2	9359	LSU ribosomal protein L22P
123	ANPL_03780	Ecaj_0154	AP/EC	4	9281	Binding- protein-dependent transport systems inner membrane component
124	ANPL_01770	Ecaj_0454	AP/EC	4	9257	Seryl-tRNA synthetase
125	ANPL_00775	Ecaj_0690	AP/EC	5	9235	ABC transporter, transmembrane region:ABC transporter
126	ANPL_01355	Ecaj_0577	AP/EC	3	9197	TRNA-guanine transglycosylase
127	ANPL_01855	Ecaj_0468	AP/EC	4	9161	Transcription termination factor NusA C-terminal duplication
128	ANPL_04495	Ecaj_0887	AP/EC	5	8947	RecA bacterial DNA recombination protein
129		Ecaj_0634	EC	2	8845	Hypothetical protein
130		Ecaj_0259	EC	1	8800	Hypothetical protein
131	ANPL_00585	Ecaj_0780	AP/EC	2	8749	Thymidylate kinase
132	ANPL_02170	Ecaj_0314	AP/EC	3	8678	DNA primase
133	ANPL_01990	Ecaj_0306	AP/EC	3	8574	Glutamate dehydrogenase (NAD)
134	ANPL_01575	Ecaj_0536	AP/EC	4	8407	Phosphate ABC transporter membrane protein 2, PhoT family
135	ANPL_01350	Ecaj_0578	AP/EC	3	8323	Phosphate ABC transporter ATP-binding protein, PhoT family
136	ANPL_01995	Ecaj_0282	AP/EC	1	8295	Leucyl-tRNA synthetase
137	ANPL_02775	Ecaj_0499	AP/EC	2	8281	RecO-related protein
138	ANPL_01420	Ecaj_0566	AP/EC	7	8231	Ribonucleoside-diphosphate reductase
139	ANPL_01500	Ecaj_0551	AP/EC	1	8201	Signal recognition particle subunit FFH/SRP54 (srp54)
140	ANPL_02800		AP	3	8190	Hypothetical protein
141	ANPL_03455	Ecaj_0212	AP/EC	4	8171	DNA translocase FtsK
142	ANPL_00650	Ecaj_0759	AP/EC	2	8171	Uridylate kinase
143	ANPL_01910	Ecaj_0458	AP/EC	2	8100	Divalent cation transporter
144		Ecaj_0715	EC	3	8079	Hypothetical protein
145	ANPL_02770	Ecaj_0498	AP/EC	1	8058	Arginyl-tRNA synthetase
146	ANPL_01885	Ecaj_0418	AP/EC	1	8040	Aspartate carbamoyltransferase
147	ANPL_03625	Ecaj_0182	AP/EC	3	7923	Patatin
148	ANPL_03470	Ecaj_0208	AP/EC	2	7897	Thiamine-phosphate diphosphorylase
149	ANPL_03250	Ecaj_0237	AP/EC	3	7782	Heat shock protein Hsp90:ATP-binding region, ATPase-like protein
150	ANPL_03005		AP	3	7765	Hypothetical protein
151		Ecaj_0271	EC	2	7693	Hypothetical protein
152		Ecaj_0920	EC	1	7653	Hypothetical protein
153	ANPL_03730	Ecaj_0161	AP/EC	6	7570	Translation elongation factor 2 (EF-2/EF-G)
154	ANPL_01980	Ecaj_0284	AP/EC	2	7506	Orotidine-5'-phosphate decarboxylase
155	ANPL_02686		AP	2	7377	Hypothetical protein
156	ANPL_00365	Ecaj_0117	AP/EC	5	7318	ABC transporter
157	ANPL_04580	Ecaj_0882	AP/EC	2	7314	Hypothetical protein
158	ANPL_03160	Ecaj_0243	AP/EC	3	7197	ABC transporter
159	ANPL_04540	Ecaj_0078	AP/EC	3	7170	Protein of unknown function DUF214
160	ANPL_00375	Ecaj_0119	AP/EC	3	7088	Hypothetical protein
161	ANPL_03095	Ecaj_0255	AP/EC	4	6958	2-oxoglutarate dehydrogenase E1 component
162		Ecaj_0373	EC	3	6866	Hypothetical protein
163	ANPL_03905	Ecaj_0811	AP/EC	2	6757	Protoheme IX farnesyl transferase
164	ANPL_00085	Ecaj_0938	AP/EC	2	6747	Hypothetical protein
165	ANPL_01760	Ecaj_0444	AP/EC	4	6737	N-acetylglutamate kinase
166	ANPL_01780	Ecaj_0448	AP/EC	2	6679	Type IV secretion system protein VirB8, putative
167	ANPL_04155	Ecaj_0855	AP/EC	2	6668	Modification methylase HemK
168	ANPL_03030	Ecaj_0267	AP/EC	3	6654	Malonyl-CoA decarboxylase
169	ANPL_01190	Ecaj_0613	AP/EC	3	6629	SSU ribosomal protein S10P
170	ANPL_01510	Ecaj_0549	AP/EC	6	6623	Conserved hypothetical protein
171		Ecaj_0771	EC	1	6426	Hypothetical protein
172	ANPL_01725	Ecaj_0507 Ecaj_0509 Ecaj_0508	AP/EC	1	6386	Porin
173	ANPL_00420	Ecaj_0127	AP/EC	4	6163	Surface protein-related protein
174	ANPL_03510	Ecaj_0202	AP/EC	3	6133	ATP-dependent Clp protease proteolytic subunit ClpP
175	ANPL_01870	Ecaj_0464	AP/EC	5	6109	ATP-dependent clp protease
176	ANPL_02480 ANPL_02490 ANPL_02495		AP	2	6074	Cation:dicarboxylase symporter family transporter
177	ANPL_00550	Ecaj_0785	AP/EC	1	6046	Alpha/beta hydrolase
178	ANPL_01375	Ecaj_0573	AP/EC	2	6032	Cytidine/deoxycytidylate deaminase, zinc-binding region
179	ANPL_03925	Ecaj_0815	AP/EC	2	5959	DNA polymerase III, beta subunit
180	ANPL_04295	Ecaj_0893	AP/EC	2	5936	Nucleoside diphosphate kinase
181	ANPL_04145	Ecaj_0857	AP/EC	5	5930	2-oxoglutarate dehydrogenase E2 component
182	ANPL_02705		AP	2	5780	Hypothetical protein
183	ANPL_00955	Ecaj_0661	AP/EC	1	5726	Peptidase M48, Ste24p
184		Ecaj_0746	EC	5	5722	Hypothetical protein
185		Ecaj_0751 Ecaj_0752 Ecaj_0753 Ecaj_0754	EC	4	5706	Hypothetical protein
186	ANPL_02820	Ecaj_0506	AP/EC	2	5685	DNA polymerase III, epsilon subunit :DNA polymerase 3, epsilon subunit
187		Ecaj_0711	EC	3	5678	Hypothetical protein
188	ANPL_04100	Ecaj_0866	AP/EC	1	5670	IMP cyclohydrolase
189	ANPL_01290	Ecaj_0593	AP/EC	2	5539	Protein translocase subunit secY/sec61 alpha
190	ANPL_03100	Ecaj_0254	AP/EC	2	5501	Conserved hypothetical protein
191		Ecaj_0241	EC	1	5484	Glutathione S- transferase, N-terminal
192	ANPL_02610	Ecaj_0405	AP/EC	3	5427	Ferredoxin
193	ANPL_02690	Ecaj_0421	AP/EC	2	5384	NADH-quinone oxidoreductase, chain G
194	ANPL_03710	Ecaj_0165	AP/EC	1	5376	LSU ribosomal protein L11P
195		Ecaj_0808	EC	3	5296	Aspartate kinase
196	ANPL_02740 ANPL_02745 ANPL_02750		AP	3	5263	Hypothetical protein
197		Ecaj_0740	EC	1	5261	Hypothetical protein
198	ANPL_01080	Ecaj_0637	AP/EC	3	5228	Fumarase
199	ANPL_00315	Ecaj_0108	AP/EC	1	5220	Transcriptional regulator, MerR family
200	ANPL_00370	Ecaj_0118	AP/EC	5	5212	Allosteric NADP-dependent malic enzyme
201	ANPL_03475	Ecaj_0207	AP/EC	2	5164	Protein of unknown function DUF299
202	ANPL_03815	Ecaj_0146	AP/EC	4	5163	Alanyl-tRNA synthetase
203	ANPL_01670	Ecaj_0518	AP/EC	1	5108	Maf-like protein
204	ANPL_01795	Ecaj_0455	AP/EC	2	5092	Putative 3-hydroxyacyl-CoA dehydrogenase
205	ANPL_01045	Ecaj_0645	AP/EC	5	5056	AAA ATPase, central region:Clp, N terminal
206	ANPL_02035	Ecaj_0274	AP/EC	2	5043	Histone-like bacterial DNA-binding protein
207	ANPL_02985		AP	1	5004	Hypothetical protein
208	ANPL_01555	Ecaj_0539	AP/EC	3	5002	Biotin/lipoyl attachment:Carbamoyl-phosphate synthase L chain, ATP-binding:Carbamoyl-phosphate synthetase large chain, N- terminal:Biotincarboxylase,C-terminal
209		Ecaj_0929	EC	3	4975	Chromosome segregation DNA-binding protein
210	ANPL_00910	Ecaj_0669	AP/EC	2	4950	Cell division protein FtsQ
211	ANPL_02180	Ecaj_0315	AP/EC	4	4935	RNA polymerase, sigma 70 subunit, RpoD
212	ANPL_03675		AP	2	4926	Hypothetical protein
213	ANPL_01545	Ecaj_0542	AP/EC	1	4918	LSU ribosomal protein L28P
214	ANPL_01020	Ecaj_0641	AP/EC	1	4903	Formyltetrahydrofolate-dependent phosphoribosylglycinamide formyltransferase
215	ANPL_04055	Ecaj_0875	AP/EC	2	4902	Hypothetical protein
216	ANPL_01850	Ecaj_0469	AP/EC	4	4895	Acriflavin resistance protein
217	ANPL_01165	Ecaj_0617	AP/EC	5	4892	SSU ribosomal protein S1P
218	ANPL_02688	Ecaj_0422	AP/EC	2	4862	NADH dehydrogenase subunit H
219	ANPL_03910	Ecaj_0812	AP/EC	1	4815	Protein of unknown function UPF0169
220	ANPL_01880	Ecaj_0419	AP/EC	2	4813	TRNA pseudouridine synthase
221	ANPL_04640	Ecaj_0881	AP/EC	1	4699	Hypothetical protein
222	ANPL_02675	Ecaj_0389	AP/EC	1	4679	GTP cyclohydrolase I
223	ANPL_00105	Ecaj_0001	AP/EC	3	4659	2-octaprenyl-3-methyl-6-methoxy-1,4-benzoquinol hydroxylase
224	ANPL_01365	Ecaj_0575	AP/EC	2	4654	Phosphate:acyl-[acyl carrier protein] acyltransferase
225	ANPL_03790	Ecaj_0151	AP/EC	2	4602	Electron transport protein SCO1/SenC
226	ANPL_04635		AP	2	4545	Putative lipid II flippase MurJ
227	ANPL_03310 ANPL_03335 ANPL_03350 ANPL_03330 ANPL_03325 ANPL_03345 ANPL_03315 ANPL_03375 ANPL_03320		AP	3	4537	Hypothetical protein
228	ANPL_00520	Ecaj_0792	AP/EC	2	4533	Auxin Efflux Carrier
229	ANPL_02470	Ecaj_0334	AP/EC	1	4518	PpiC-type peptidyl-prolyl cis-trans isomerase
230	ANPL_01775	Ecaj_0447	AP/EC	3	4515	Protein of unknown function DUF195
231	ANPL_03425	Ecaj_0216	AP/EC	1	4508	DNA mismatch repair protein MutL
232	ANPL_00605	Ecaj_0778	AP/EC	2	4436	Membrane translocase, subunit Tim44
233	ANPL_03805	Ecaj_0148	AP/EC	5	4387	Succinyl-CoA synthetase (ADP-forming) beta subunit
234	ANPL_04400	Ecaj_0045	AP/EC	2	4368	RecF protein
235	ANPL_04275	Ecaj_0890	AP/EC	2	4352	Isocitrate dehydrogenase (NAD+)
236	ANPL_02825	Ecaj_0502	AP/EC	3	4350	Mg chelatase-related protein
237		Ecaj_0824	EC	2	4292	Hypothetical protein
238	ANPL_00790	Ecaj_0687	AP/EC	2	4266	Succinate dehydrogenase subunit B
239		Ecaj_0060	EC	2	4212	Hypothetical protein
240	ANPL_02150	Ecaj_0310	AP/EC	3	4199	Ribonucleoside-diphosphate reductase
241	ANPL_01000	Ecaj_0653	AP/EC	3	4194	Glucose-inhibited division protein A subfamily
242	ANPL_01815	Ecaj_0476	AP/EC	2	4163	NADH dehydrogenase subunit L
243	ANPL_00880	Ecaj_0675	AP/EC	2	4163	Pyruvate phosphate dikinase
244	ANPL_03175	Ecaj_0242	AP/EC	1	4119	Putative Uncharacterized protein predicted to be involved in C-type cytochrome biogenesis
245	ANPL_04520	Ecaj_0082	AP/EC	1	4112	ATP synthase F1 subcomplex delta subunit
246	ANPL_01140	Ecaj_0622	AP/EC	2	4107	Hypothetical protein
247		Ecaj_0380	EC	1	4091	Conserved hypothetical protein
248	ANPL_01315	Ecaj_0588	AP/EC	3	4052	LSU ribosomal protein L17P
249	ANPL_04671	Ecaj_0039	AP/EC	3	4034	Cation efflux protein
250	ANPL_00755	Ecaj_0693	AP/EC	3	4006	LSU ribosomal protein L9P
251	ANPL_00415		AP	3	3996	Hypothetical protein
252	ANPL_00060	Ecaj_0937	AP/EC	1	3970	Protein of unknown function UPF0005
254	ANPL_03070 ANPL_03110	Ecaj_0252	AP/EC	2	3938	TRNA-i(6)A37 thiotransferase enzyme MiaB
255	ANPL_01750	Ecaj_0442	AP/EC	2	3898	Bacterial peptide chain release factor 1 (bRF-1)
256	ANPL_00360	Ecaj_0116	AP/EC	1	3894	Phage integrase, N-terminal SAM- like protein
257		Ecaj_0750	EC	1	3883	Methylpurine-DNA glycosylase (MPG)
258	ANPL_04345	Ecaj_0056	AP/EC	1	3869	5-aminolevulinate synthase
259	ANPL_01540	Ecaj_0544	AP/EC	3	3863	Primosomal protein n
260		Ecaj_0657	EC	2	3831	Biotin synthase
261	ANPL_01610		AP	2	3777	Type IV secretion system protein, VirB6 family
262	ANPL_03010	Ecaj_0270	AP/EC	3	3749	Chromosomal replication initiator protein DnaA
263	ANPL_01495	Ecaj_0552	AP/EC	3	3714	NADH/Ubiquinone/plastoquinone (complex I)
264	ANPL_04475	Ecaj_0098	AP/EC	2	3698	Transketolase, central region:Transketolase, Cterminal
265	ANPL_00005	Ecaj_0925	AP/EC	3	3679	Cell division protein FtsZ
266	ANPL_01260	Ecaj_0599	AP/EC	1	3672	SSU ribosomal protein S14P
267	ANPL_00840	Ecaj_0680	AP/EC	2	3660	5,10-methylenetetrahydrofolate dehydrogenase (NADP+) / methenyltetrahydrofolate cyclohydrolase
268		Ecaj_0360	EC	1	3654	Hypothetical protein
269	ANPL_02650	Ecaj_0488	AP/EC	2	3615	LSU ribosomal protein L21P
270	ANPL_00930	Ecaj_0665	AP/EC	3	3586	Phosphoribosylformylglycinamidine cyclo-ligase
271	ANPL_04415	Ecaj_0030	AP/EC	2	3494	Hypothetical protein
272	ANPL_01640	Ecaj_0523	AP/EC	1	3471	Phosphoglycerate mutase
273	ANPL_00210	Ecaj_0022	AP/EC	1	3451	VirB8
274	ANPL_02640	Ecaj_0490	AP/EC	2	3447	GTP1/OBG sub- domain
275	ANPL_04420	Ecaj_0032	AP/EC	3	3411	TRNA modification GTPase trmE
276	ANPL_00275	Ecaj_0100	AP/EC	2	3403	Microcin-processing peptidase 2, Unknown type peptidase, MEROPS family U62
277		Ecaj_0239	EC	2	3396	Hypothetical protein
278	ANPL_02635	Ecaj_0386	AP/EC	2	3394	Sigma 54 modulation protein/ribosomal protein S30EA
279	ANPL_03150	Ecaj_0245	AP/EC	1	3374	RecR protein
280	ANPL_00450	Ecaj_0133	AP/EC	2	3357	Phenylalanyl-tRNA synthetase, alpha subunit
281	ANPL_00915	Ecaj_0668	AP/EC	2	3354	Nitrogen assimilation regulatory protein ntrX
282	ANPL_03275	Ecaj_0233	AP/EC	1	3352	ATP-dependent DNA helicase, Rep family
283	ANPL_02270	Ecaj_0394	AP/EC	3	3348	Putative immunogenic protein
284	ANPL_01135	Ecaj_0623	AP/EC	1	3341	Ferrochelatase
285	ANPL_02990		AP	2	3336	Hypothetical protein
286		Ecaj_0172	EC	1	3325	Conserved hypothetical protein
287	ANPL_02095	Ecaj_0297	AP/EC	2	3278	Conserved hypothetical protein
288	ANPL_01430	Ecaj_0564	AP/EC	3	3275	Adenylosuccinate synthetase
289	ANPL_01645	Ecaj_0524	AP/EC	1	3271	Small GTP-binding protein domain:GTP-binding domain
290	ANPL_01525	Ecaj_0547	AP/EC	3	3252	Peptidase M24
291		Ecaj_0220	EC	1	3220	Hypothetical protein
292	ANPL_00540	Ecaj_0787	AP/EC	2	3189	Conjugal transfer protein TrbG/VirB9/CagX
293	ANPL_01765	Ecaj_0446	AP/EC	1	3186	Coproporphyrinogen oxidase
294		Ecaj_0513	EC	3	3183	Hypothetical protein
295		Ecaj_0716	EC	4	3134	Hypothetical protein
296	ANPL_03015	Ecaj_0269	AP/EC	3	3130	Enoyl-[acyl-carrier-protein] reductase (NADH)
297	ANPL_02960	Ecaj_0361	AP/EC	2	3102	NADH dehydrogenase subunit I
298	ANPL_01565	Ecaj_0537	AP/EC	2	3093	Lipoate synthase
299		Ecaj_0728	EC	2	3080	Hypothetical protein
300		Ecaj_0204	EC	2	2989	ATP-dependent proteinase, Serine peptidase, MEROPS family S16
301	ANPL_03900	Ecaj_0810	AP/EC	2	2957	Cytochrome-c oxidase
302	ANPL_00990	Ecaj_0655	AP/EC	1	2952	Peptidase M23B
303	ANPL_00215	Ecaj_0023	AP/EC	2	2949	GTP cyclohydrolase II
304	ANPL_02700		AP	1	2934	Hypothetical protein
305	ANPL_00260		AP	1	2932	Hypothetical protein
306	ANPL_00710	Ecaj_0704	AP/EC	2	2922	ATP-binding region, ATPase-like:Histidine kinase, HAMP region:Histidine kinase A, N-terminal
307	ANPL_02040	Ecaj_0273	AP/EC	2	2916	Pyridoxine 5'-phosphate synthase
308	ANPL_03635	Ecaj_0179	AP/EC	3	2869	Formylmethionine deformylase
309	ANPL_00715	Ecaj_0703	AP/EC	1	2865	3'-5' exonuclease
310	ANPL_04365	Ecaj_0053	AP/EC	1	2859	Trans-hexaprenyltrans transferase
311	ANPL_01195	Ecaj_0612	AP/EC	1	2858	LSU ribosomal protein L3P
312	ANPL_04040	Ecaj_0878	AP/EC	2	2836	Cell cycle protein MesJ
313	ANPL_01145	Ecaj_0621	AP/EC	1	2815	Conserved hypothetical protein
314		Ecaj_0366	EC	3	2761	Hypothetical protein
315	ANPL_03130	Ecaj_0250	AP/EC	1	2675	2-octaprenylphenol hydroxylase
316	ANPL_01340	Ecaj_0581 Ecaj_0582	AP/EC	3	2652	4-hydroxybenzoate octaprenyltransferase
317	ANPL_03400		AP	1	2635	Hypothetical protein
318	ANPL_01805	Ecaj_0478	AP/EC	2	2622	NADH dehydrogenase subunit J
319	ANPL_03650	Ecaj_0175	AP/EC	3	2622	Protein of unknown function DUF68
320	ANPL_02460	Ecaj_0332	AP/EC	1	2617	Alkyl hydroperoxide reductase/ Thiolspecificantioxidant/ Mal allergen
321	ANPL_03255	Ecaj_0236	AP/EC	1	2604	Conserved hypothetical protein
322	ANPL_02940	Ecaj_0493	AP/EC	2	2601	Conserved hypothetical protein 46
323	ANPL_01245	Ecaj_0602	AP/EC	2	2599	LSU ribosomal protein L14P
324	ANPL_04490		AP	2	2596	Hypothetical protein
325		Ecaj_0052	EC	2	2591	Ankyrin
326	ANPL_00760	Ecaj_0692	AP/EC	2	2587	Serine hydroxymethyltransferase
327	ANPL_00680		AP	2	2584	Pyruvate, phosphate dikinase
328	ANPL_02680	Ecaj_0388	AP/EC	2	2564	H+-transporting two-sector ATPase, gamma subunit
329	ANPL_03410	Ecaj_0218	AP/EC	1	2561	3-oxoacyl-[acyl-carrier-protein] synthase II
330	ANPL_00960	Ecaj_0660	AP/EC	1	2557	Hypothetical protein
331	ANPL_04070	Ecaj_0872	AP/EC	1	2555	ATP synthase F0 subcomplex A subunit
332		Ecaj_0714	EC	1	2527	Hypothetical protein
333		Ecaj_0176	EC	1	2504	Hypothetical protein
334	ANPL_04085	Ecaj_0869	AP/EC	1	2500	Conserved hypothetical protein
335	ANPL_00900	Ecaj_0671	AP/EC	2	2494	Transport-associated domain
336	ANPL_03845	Ecaj_0140	AP/EC	1	2477	Conserved domain protein
337		Ecaj_0730	EC	2	2464	Hypothetical protein
338	ANPL_00075	Ecaj_0942	AP/EC	2	2437	DNA-directed DNA polymerase
339		Ecaj_0099	EC	2	2430	Hypothetical protein
340	ANPL_03190	Ecaj_0240	AP/EC	2	2428	Biotin--acetyl-CoA-carboxylase ligase
341		Ecaj_0280	EC	1	2403	DNA-directed RNA polymerase subunit omega
342	ANPL_02010	Ecaj_0279	AP/EC	2	2385	Smr protein/MutS2 C-terminal
343	ANPL_01385	Ecaj_0571	AP/EC	2	2379	DnaB-like helicase,N-terminal:DnaB-likehelicase, C-terminal
344	ANPL_02455	Ecaj_0331	AP/EC	2	2379	Thioredoxin reductase
345		Ecaj_0744	EC	2	2356	Hypothetical protein
346	ANPL_04050	Ecaj_0876	AP/EC	2	2341	Cell division protein FtsA
347	ANPL_02845		AP	1	2324	Hypothetical protein
348		Ecaj_0941	EC	2	2311	Pyrroline-5-carboxylate reductase
349	ANPL_00500	Ecaj_0795	AP/EC	2	2277	Glutamate--tRNA(Gln) ligase
350	ANPL_00725	Ecaj_0701	AP/EC	1	2274	Glutaredoxin-related protein
351	ANPL_04555	Ecaj_0089	AP/EC	1	2269	Glycine cleavage T protein(aminomethyl transferase)
352	ANPL_02465	Ecaj_0333	AP/EC	1	2268	Aminotransferase
353	ANPL_03415	Ecaj_0217	AP/EC	2	2264	SMF protein
354		Ecaj_0735	EC	2	2264	Hypothetical protein
355		Ecaj_0767	EC	1	2258	Hypothetical protein
356	ANPL_02145	Ecaj_0308	AP/EC	2	2239	Cysteinyl-tRNA synthetase
357	ANPL_04350	Ecaj_0055	AP/EC	2	2222	Tyrosyl-tRNA synthetase
358	ANPL_04515	Ecaj_0083	AP/EC	2	2218	ATP synthase F1, alpha subunit
359		Ecaj_0479 Ecaj_0496 Ecaj_0480 Ecaj_0484 Ecaj_0485 Ecaj_0481 Ecaj_0483	EC	2	2198	Hypothetical protein
360	ANPL_02045	Ecaj_0272	AP/EC	1	2195	Cytidyl transferase-related domain
361	ANPL_03795	Ecaj_0150	AP/EC	1	2192	Phosphate ABC transporter substrate-binding protein, PhoT family
362		Ecaj_0851	EC	1	2186	Hypothetical protein
363	ANPL_04610	Ecaj_0044	AP/EC	2	2183	DNA polymerase-related protein
364	ANPL_04395	Ecaj_0048	AP/EC	1	2173	DNA polymerase, family A
365		Ecaj_0228 Ecaj_0229 Ecaj_0231 Ecaj_0230	EC	2	2169	Hypothetical protein
366	ANPL_01665	Ecaj_0519	AP/EC	1	2161	Bacterial translation initiation factor 1 (bIF-1)
367		Ecaj_0404	EC	2	2159	Hypothetical protein
368	ANPL_03430		AP	1	2150	Biopolymer transport protein ExbB
369	ANPL_03770	Ecaj_0156	AP/EC	2	2150	Conserved hypothetical protein
370	ANPL_03090	Ecaj_0256	AP/EC	2	2144	Phage major capsid protein, HK97 family
371	ANPL_03940	Ecaj_0818	AP/EC	2	2136	Transcriptional regulator
372	ANPL_03440	Ecaj_0215	AP/EC	1	2118	ATP-binding region, ATPase-like:Histidine kinase A, N-terminal
373		Ecaj_0309	EC	2	2115	Hypothetical protein
374	ANPL_02090	Ecaj_0296	AP/EC	1	2103	Phosphatidylserine decarboxylase-related protein
375	ANPL_01460	Ecaj_0558	AP/EC	1	2103	Conserved hypothetical protein
376	ANPL_00515	Ecaj_0793	AP/EC	2	2098	Conserved hypothetical protein 95
377	ANPL_01865	Ecaj_0465	AP/EC	1	2093	Integral membrane protein TerC family
378	ANPL_00805	Ecaj_0684	AP/EC	1	2068	Holliday junction DNA helicase subunit RuvB
379	ANPL_00570	Ecaj_0783	AP/EC	2	2053	NAD(+) kinase
380	ANPL_01810	Ecaj_0477	AP/EC	2	2052	NADH dehydrogenase subunit K
381	ANPL_00655	Ecaj_0758	AP/EC	2	2011	Ribosome recycling factor
382	ANPL_01675	Ecaj_0517	AP/EC	2	2011	SSU ribosomal protein S2P
383	ANPL_04430	Ecaj_0034	AP/EC	2	2007	DEAD/DEAH box helicase:Helicase, C- terminal:TypeIII restriction enzyme, res subunit
384	ANPL_02555		AP	1	1998	Hypothetical protein
385	ANPL_03265	Ecaj_0235	AP/EC	1	1983	DNA-(apurinic or apyrimidinic site) lyase
386	ANPL_01390	Ecaj_0570	AP/EC	2	1982	Glycine oxidase
387	ANPL_03370		AP	2	1980	Hypothetical protein
388	ANPL_01550	Ecaj_0540	AP/EC	2	1973	Ribosomal large subunit pseudouridine synthase D
389	ANPL_03700	Ecaj_0167	AP/EC	1	1970	LSU ribosomal protein L10P
390	ANPL_01800	Ecaj_0486	AP/EC	2	1965	NADH dehydrogenase subunit F
391	ANPL_00065	Ecaj_0944	AP/EC	2	1959	Aspartate semialdehyde dehydrogenase
392	ANPL_00305	Ecaj_0106	AP/EC	1	1938	Hypothetical protein
393	ANPL_04595		AP	1	1930	UvrABC system protein B
394		Ecaj_0538	EC	2	1924	Hypothetical protein
395	ANPL_04090	Ecaj_0868	AP/EC	2	1922	Cytochrome c oxidase, subunit I
396	ANPL_02290	Ecaj_0398	AP/EC	1	1909	Malate dehydrogenase (NAD)
397	ANPL_02585	Ecaj_0410	AP/EC	2	1903	Amino transferase, class V
398	ANPL_01280	Ecaj_0595	AP/EC	1	1897	SSU ribosomal protein S5P
399		Ecaj_0722	EC	2	1881	Hypothetical protein
400	ANPL_03670	Ecaj_0830	AP/EC	1	1872	5-(carboxyamino)imidazole ribonucleotide synthase
401	ANPL_00785	Ecaj_0688	AP/EC	1	1872	Succinate dehydrogenase subunit A
402	ANPL_03560	Ecaj_0196	AP/EC	1	1864	Protein of unknown function UPF0118
403	ANPL_02205	Ecaj_0320	AP/EC	2	1863	O-methyl transferase, family 3
404		Ecaj_0449	EC	1	1858	Sodium:dicarboxylate symporter
405		Ecaj_0748	EC	1	1845	Hypothetical protein
406	ANPL_00645	Ecaj_0760	AP/EC	2	1842	Conserved hypothetical protein
407	ANPL_04670	Ecaj_0040	AP/EC	1	1830	Putative ABC-type transport system involved in resistance to organic solvents auxiliary component
408	ANPL_01630	Ecaj_0526	AP/EC	2	1818	4-hydroxy-3-methylbut-2-enyl diphosphate reductase
409	ANPL_01560		AP	1	1805	Hypothetical protein
410	ANPL_02370	Ecaj_0340	AP/EC	2	1801	GTP-binding protein LepA
411	ANPL_01170	Ecaj_0616	AP/EC	1	1783	Cytidylate kinase
412	ANPL_01690		AP	1	1782	Hypothetical protein
413	ANPL_00455	Ecaj_0134	AP/EC	2	1775	LSU ribosomal protein L20P
414		Ecaj_0723	EC	1	1767	Hypothetical protein
415	ANPL_00180	Ecaj_0015	AP/EC	1	1749	Quinolinate synthetase A
416	ANPL_04041	Ecaj_0877	AP/EC	1	1744	Cation transporter
417	ANPL_04500	Ecaj_0086	AP/EC	1	1733	SsrA-binding protein
418	ANPL_00080	Ecaj_0939	AP/EC	2	1718	Glyceraldehyde-3-phosphate dehydrogenase, typeI
419	ANPL_01830	Ecaj_0473	AP/EC	1	1716	1-deoxy-D-xylulose 5-phosphate reductoisomerase
420	ANPL_01320	Ecaj_0587	AP/EC	2	1714	Phenylalanyl-tRNA synthetase beta subunit
421	ANPL_01840	Ecaj_0471	AP/EC	1	1710	4-hydroxy-3-methylbut-2-en-1-yl diphosphate synthase
422	ANPL_03945	Ecaj_0819	AP/EC	1	1710	Inorganic diphosphatase
423	ANPL_03785	Ecaj_0152	AP/EC	2	1708	2-nitropropane dioxygenase, NPD
424	ANPL_00355	Ecaj_0115	AP/EC	1	1706	Protein translocase subunit secG
425	ANPL_01595	Ecaj_0532	AP/EC	1	1688	TrbL/VirB6 plasmid conjugal transfer protein
426	ANPL_02375	Ecaj_0339	AP/EC	1	1688	Conserved hypothetical protein
427	ANPL_00300	Ecaj_0105	AP/EC	1	1687	5-(carboxyamino)imidazole ribonucleotide mutase
428	ANPL_00465	Ecaj_0136	AP/EC	2	1675	Putative Uncharacterized protein conserved in bacteria
429	ANPL_01975	Ecaj_0286	AP/EC	1	1638	CcmE/CycJ protein
430	ANPL_04210	Ecaj_0847	AP/EC	1	1598	RNAse III
431	ANPL_02865	Ecaj_0353	AP/EC	2	1591	Folylpolyglutamate synthetase
432	ANPL_00635	Ecaj_0765	AP/EC	1	1582	Transcription-repair coupling factor
433	ANPL_04340	Ecaj_0057	AP/EC	1	1558	Endonuclease distantly related toarchaealHolliday junction resolvase
434	ANPL_03445	Ecaj_0214	AP/EC	1	1556	Acetylornithine aminotransferase apoenzyme
435	ANPL_02725		AP	2	1551	Hypothetical protein
436	ANPL_03580	Ecaj_0190	AP/EC	2	1544	Succinate dehydrogenase subunit D
437		Ecaj_0720	EC	1	1531	Hypothetical protein
438	ANPL_04535	Ecaj_0079	AP/EC	1	1528	Conserved hypothetical protein
439	ANPL_04075	Ecaj_0871	AP/EC	2	1525	Glycerol-1-phosphate dehydrogenase (NAD(P))
440	ANPL_03830	Ecaj_0143	AP/EC	2	1479	Beta-lactamase-like protein
441	ANPL_04005	Ecaj_0074	AP/EC	1	1468	GMP synthase (glutamine-hydrolyzing)
442	ANPL_03300		AP	1	1412	Hypothetical protein
443		Ecaj_0837	EC	1	1409	Hypothetical protein
444	ANPL_02850		AP	1	1395	Hypothetical protein
445	ANPL_02605	Ecaj_0406	AP/EC	1	1393	Heat shock protein Hsp70
446	ANPL_01345	Ecaj_0580	AP/EC	1	1362	Flavin reductase-like protein
447		Ecaj_0769	EC	1	1353	Hypothetical protein
448	ANPL_03775	Ecaj_0155	AP/EC	1	1347	Type I secretion membrane fusion protein, HlyD
449	ANPL_01160	Ecaj_0618	AP/EC	1	1313	Signal peptide peptidase A, Serine peptidase, MEROPS family S49
450	ANPL_02655	Ecaj_0374	AP/EC	1	1304	3-oxoacyl-[acyl-carrier-protein] reductase
451	ANPL_00640	Ecaj_0761	AP/EC	1	1299	RNase H
452	ANPL_03835	Ecaj_0142	AP/EC	1	1294	Hypothetical protein
453	ANPL_03875	Ecaj_0804	AP/EC	2	1289	HslV component of HslUV peptidase, Threonine peptidase, MEROPS family T01B
454	ANPL_02810	Ecaj_0426	AP/EC	2	1278	NADH dehydrogenase subunit D
455	ANPL_00255		AP	1	1277	Hypothetical protein
456	ANPL_03890	Ecaj_0807	AP/EC	1	1270	Methionyl-tRNA synthetase
457	ANPL_03760	Ecaj_0157	AP/EC	1	1255	Beta-lactamase-like protein
458	ANPL_01895	Ecaj_0460	AP/EC	1	1253	H+-transporting two-sector ATPase, delta/epsilon subunit
459		Ecaj_0731	EC	1	1247	Hypothetical protein
460	ANPL_02915	Ecaj_0354	AP/EC	1	1246	Porphobilinogen deaminase
461		Ecaj_0445	EC	1	1238	Conserved hypothetical protein
462	ANPL_01660	Ecaj_0520	AP/EC	1	1233	Secretion protein HlyD
463	ANPL_01635	Ecaj_0525	AP/EC	1	1226	Carbamoyl-phosphate synthase small subunit
464	ANPL_01520	Ecaj_0548	AP/EC	1	1224	Conserved hypothetical protein
465	ANPL_02310	Ecaj_0377	AP/EC	1	1196	Phage uncharacterized protein, C-terminal
466	ANPL_04550	Ecaj_0087	AP/EC	1	1183	Cytochrome c assembly protein
467	ANPL_01015 ANPL_01025	Ecaj_0642	AP/EC	1	1176	Leucyl aminopeptidase
468	ANPL_02295	Ecaj_0401	AP/EC	1	1173	Ribose/galactose isomerase
469		Ecaj_0764	EC	1	1165	Hypothetical protein
470	ANPL_03620	Ecaj_0183	AP/EC	1	1141	Pyridoxamine 5'-phosphate oxidase
471	ANPL_01730	Ecaj_0432	AP/EC	1	1126	Glutamyl-tRNA synthetase
472	ANPL_00130	Ecaj_0005	AP/EC	1	1121	Heat shock protein DnaJ
473		Ecaj_0355 Ecaj_0357 Ecaj_0358	EC	1	1119	Hypothetical protein
474		Ecaj_0046	EC	1	1119	Ornithine carbamoyltransferase
475	ANPL_00815	Ecaj_0682	AP/EC	1	1105	Cytochrome c-type biogenesis protein CcmC
476	ANPL_02880	Ecaj_0351	AP/EC	1	1100	Protein of unknown function DUF28
477	ANPL_00050	Ecaj_0935	AP/EC	1	1098	Bacterial translation initiation factor 3 (bIF-3)
478	ANPL_01395	Ecaj_0392	AP/EC	1	1087	Dimethyladenosine transferase
479	ANPL_01250	Ecaj_0601	AP/EC	1	1073	LSU ribosomal protein L24P
480	ANPL_02840	Ecaj_0492	AP/EC	1	1069	5-formyltetrahydrofolate cyclo-ligase
481	ANPL_01440	Ecaj_0562	AP/EC	1	1066	Thermostable carboxypeptidase 1, putativ
482		Ecaj_0323	EC	1	1064	DNA topoisomerase I
483	ANPL_02345		AP	1	1057	Hypothetical protein
484	ANPL_01400	Ecaj_0349	AP/EC	1	1053	Conserved domain protein
485	ANPL_01200	Ecaj_0611	AP/EC	1	1052	LSU ribosomal protein L4P
486		Ecaj_0835	EC	1	1048	Hypothetical protein
487	ANPL_00265		AP	1	1041	Hypothetical protein
488	ANPL_03810	Ecaj_0147	AP/EC	1	1039	Succinyl-CoA synthetase (ADP-forming) alpha subunit
489	ANPL_00860	Ecaj_0679	AP/EC	1	1038	Alpha/beta hydrolase
490	ANPL_00895	Ecaj_0672	AP/EC	1	1027	Aspartyl-tRNA synthetase
491		Ecaj_0025	EC	1	1025	Hypothetical protein
492		Ecaj_0294	EC	1	1014	Sodium:alanine symporter
493	ANPL_03290	Ecaj_0227	AP/EC	1	1003	Pilus retraction ATPase PilT
494	ANPL_04300	Ecaj_0894	AP/EC	1	998	Transcriptional regulator
495	ANPL_04170	Ecaj_0852	AP/EC	1	993	Signal peptidase II, Aspartic peptidase, MEROPS family A08
496		Ecaj_0191	EC	1	990	Hypothetical protein
497	ANPL_00425	Ecaj_0128	AP/EC	1	990	Extracellular solute-binding protein, family 1
498	ANPL_04110	Ecaj_0864	AP/EC	1	989	Conserved hypothetical protein
499	ANPL_01680	Ecaj_0516	AP/EC	1	985	Translation elongation factor Ts (EF-Ts)
500	ANPL_00285	Ecaj_0102	AP/EC	1	979	MECDP- synthase
501	ANPL_04160	Ecaj_0854	AP/EC	1	976	Glutaredoxin
502	ANPL_03705	Ecaj_0166	AP/EC	1	971	LSU ribosomal protein L1P
503	ANPL_04060	Ecaj_0874	AP/EC	1	953	H+-transporting two-sector ATPase, B/B' subunit
504	ANPL_04215	Ecaj_0845	AP/EC	1	947	Peptidase S1, chymotrypsin:PDZ/DHR/GLGF domain
505	ANPL_04380	Ecaj_0051	AP/EC	1	946	ABC transporter
506		Ecaj_0379	EC	1	931	Hypothetical protein
507		Ecaj_0897	EC	1	917	Hypothetical protein
508	ANPL_00070	Ecaj_0943	AP/EC	1	915	Conserved hypothetical protein TIGR00103
509	ANPL_00530	Ecaj_0790	AP/EC	1	913	Exodeoxyribonuclease VII small subunit
510	ANPL_04470		AP	1	913	Hypothetical protein
511	ANPL_00600		AP	1	909	Hypothetical protein
512	ANPL_02430	Ecaj_0328	AP/EC	1	908	Conserved hypothetical protein
513	ANPL_00995	Ecaj_0654	AP/EC	1	907	GlpX
514	ANPL_02625	Ecaj_0491	AP/EC	1	898	Methyl transferase
515	ANPL_00165	Ecaj_0012	AP/EC	1	894	Prohead peptidase, Unknown type peptidase, MEROPS family U35
516	ANPL_01125	Ecaj_0625	AP/EC	1	890	Hypothetical protein
517	ANPL_04250		AP	1	881	Type IV secretion system protein, VirB2 family
518		Ecaj_0158	EC	1	881	Metallophosphoesterase
519	ANPL_03260		AP	1	878	Hypothetical protein
520	ANPL_00045	Ecaj_0934	AP/EC	1	864	Ser-tRNA(Thr) hydrolase / threonyl-tRNA synthetase
521	ANPL_01210	Ecaj_0609	AP/EC	1	863	LSU ribosomal protein L2P
522	ANPL_00200	Ecaj_0020	AP/EC	1	862	Conjugation TrbI-like protein
523	ANPL_01695	Ecaj_0512	AP/EC	1	859	Ubiquinol-cytochrome c reductase, iron-sulfur subunit
524	ANPL_02975		AP	1	858	Hypothetical protein
525	ANPL_00800	Ecaj_0685	AP/EC	1	853	Drug resistance transporter Bcr/CflA subfamily
526	ANPL_00580	Ecaj_0781	AP/EC	1	849	Malonyl CoA-acyl carrier protein transacylase
527		Ecaj_0180	EC	1	834	Argininosuccinate lyase
528	ANPL_04480		AP	1	821	Hypothetical protein
529		Ecaj_0698	EC	1	820	DNA repair protein RadA
530	ANPL_04290	Ecaj_0892	AP/EC	1	794	Polynucleotide adenylyl transferase
531	ANPL_00590 ANPL_00595	Ecaj_0779	AP/EC	1	781	Permease, putative
532	ANPL_04225	Ecaj_0843	AP/EC	1	775	Protease FtsH subunit HflK
533	ANPL_02765		AP	1	775	Hypothetical protein
534	ANPL_01820	Ecaj_0475	AP/EC	1	770	NADH dehydrogenase subunit M
535	ANPL_00830	Ecaj_0681	AP/EC	1	768	Guanylate kinase
536	ANPL_03735	Ecaj_0160	AP/EC	1	760	SSU ribosomal protein S7P
537	ANPL_02110	Ecaj_0301	AP/EC	1	755	Translation elongation factor P (EF-P)
538	ANPL_01950		AP	1	754	Hypothetical protein
539	ANPL_01360	Ecaj_0576	AP/EC	1	754	LSU ribosomal protein L32P
540	ANPL_02305	Ecaj_0402	AP/EC	1	747	3-demethylubiquinone-9 3-methyltransferase
541	ANPL_01535		AP	1	746	Hypothetical protein
542	ANPL_00135	Ecaj_0006	AP/EC	1	739	Nicotinate-nucleotide pyrophosphorylase (carboxylating)
543	ANPL_03050	Ecaj_0264 Ecaj_0265	AP/EC	1	737	Proline/betaine transporter
544	ANPL_01255	Ecaj_0600	AP/EC	1	732	LSU ribosomal protein L5P
545	ANPL_02395		AP	1	731	Rod shape-determining protein MreB
546	ANPL_01960	Ecaj_0287	AP/EC	1	728	NADH dehydrogenase subunit C
547	ANPL_02542	Ecaj_0885	AP/EC	1	726	UBA/THIF-type NAD/FAD binding fold:MoeZ/MoeB
548	ANPL_00985	Ecaj_0656	AP/EC	1	721	Conserved hypothetical protein
549	ANPL_02420	Ecaj_0327	AP/EC	1	716	Prolyl-tRNA synthetase
550	ANPL_03120	Ecaj_0251	AP/EC	1	708	Major facilitator family transporter
551		Ecaj_0472	EC	1	706	Hypothetical protein
552	ANPL_04335	Ecaj_0058	AP/EC	1	703	Protein translocase subunit secF
553	ANPL_00140	Ecaj_0007	AP/EC	1	702	Acyl-phosphate glycerol-3-phosphate acyltransferase
554	ANPL_00545	Ecaj_0786	AP/EC	1	702	Pyruvate dehydrogenase (lipoamide)
555		Ecaj_0232	EC	1	698	Hypothetical protein
556		Ecaj_0347	EC	1	697	Hypothetical protein
557	ANPL_02580	Ecaj_0411	AP/EC	1	693	Transcriptional regulator, BadM/Rrf2 family
558	ANPL_04385	Ecaj_0050	AP/EC	1	693	Protein of unknown function DUF140
559	ANPL_03295	Ecaj_0226	AP/EC	1	693	TRNA (5-methylaminomethyl-2-thiouridylate)-methyltransferase
560	ANPL_02140	Ecaj_0307	AP/EC	1	692	Exopolysaccharide synthesis, ExoD
561	ANPL_03570	Ecaj_0192	AP/EC	1	687	Phosphomethylpyrimidine kinase
562	ANPL_00685	Ecaj_0710	AP/EC	1	683	DSBA oxidoreductase
563	ANPL_01900	Ecaj_0459	AP/EC	1	676	ATP synthase F1, beta subunit
564	ANPL_03515	Ecaj_0201	AP/EC	1	669	Trigger factor
565	ANPL_02590	Ecaj_0409	AP/EC	1	664	Nitrogen-fixing NifU-like, N-terminal
566	ANPL_00615	Ecaj_0776	AP/EC	1	662	Conserved hypothetical protein
567	ANPL_04325	Ecaj_0059	AP/EC	1	650	Fructose-bisphosphate aldolase
568	ANPL_04095	Ecaj_0867	AP/EC	1	649	CDP-diacylglycerol--glycerol-3-phosphate 3-phosphatidyltransferase
569	ANPL_02230	Ecaj_0414	AP/EC	1	644	Hypothetical protein
570	ANPL_01150		AP	1	639	Hypothetical protein
571	ANPL_01235	Ecaj_0604	AP/EC	1	617	LSU ribosomal protein L29P
572	ANPL_03995	Ecaj_0076	AP/EC	1	600	Glutamate-cysteine ligase-related protein
573	ANPL_00380	Ecaj_0121	AP/EC	1	592	Multisubunit sodium/proton antiporter, MrpD subunit
574	ANPL_03360		AP	1	591	Hypothetical protein
575	ANPL_04360	Ecaj_0054	AP/EC	1	566	L-glutamine synthetase
576	ANPL_03820	Ecaj_0145	AP/EC	1	534	Phosphate ABC transporter membrane protein 1, PhoT family
577	ANPL_02815	Ecaj_0427	AP/EC	1	534	NADH dehydrogenase subunit E
578	ANPL_03025	Ecaj_0268	AP/EC	1	533	Aspartyl/glutamyl-tRNA(Asn/Gln) amidotransferase subunit B
579	ANPL_02665	Ecaj_0391	AP/EC	1	529	FAD-dependent pyridine nucleotide- disulfide oxidoreductase
580	ANPL_02670	Ecaj_0390	AP/EC	1	518	Microcin-processing peptidase 1, Unknown type peptidase, MEROPS family U62
581		Ecaj_0903	EC	1	508	Hypothetical protein
582	ANPL_02185	Ecaj_0316	AP/EC	1	500	tRNA-U20-dihydrouridine synthase
